# Supplementary material for: Genome-wide identification of the C2H2 zinc finger gene family and expression analysis under salt stress in sweetpotato
Source: Front Plant Sci. 2023 Dec 13;14:1301848. doi: 10.3389/fpls.2023.1301848 (PMC10752007; doi:10.3389/fpls.2023.1301848)
Supplement: Supplementary file 1 [file DataSheet_1.zip]

Archive with 6 entries (6 files):
- Datasheet 1.docx
- Table 1.xlsx
- Table 2.xlsx
- Table 3.xlsx
- Table 4.xlsx
- Table 5.xlsx
