# Supplementary material for: Genome-wide identification of the C2H2 zinc finger gene family and expression analysis under salt stress in sweetpotato
Source: Front Plant Sci. 2023 Dec 13;14:1301848. doi: 10.3389/fpls.2023.1301848 (PMC10752007; doi:10.3389/fpls.2023.1301848)
Supplement: Supplementary file 1 [file DataSheet_1.zip › Table 1.xlsx]

## Sheet: Sheet1
Table S1 Characteristic features of 178 IbZFPs
Gene ID	Gene name	AA	MW	pI	Instability Index	Aliphatic Index	Grand Average of Hydropathicity	subcellular localization	ser	tyr	thr
g28.t1	IbZFP1	362	41124.7	5.79	54.69	57.98	-1.087	Nucleus	20	10	5
g97.t1	IbZFP2	1099	119618	6.62	60.5	73.17	-0.509	Nucleus	118	29	13
g130.t1	IbZFP3	322	36892.6	6.64	53.57	58.76	-1.07	Nucleus	18	7	4
g520.t1	IbZFP4	371	42507.1	8.92	65.68	58.44	-0.848	Nucleus	28	12	4
g969.t1	IbZFP5	678	75114.8	6.47	43.27	81.55	-0.551	Nucleus	45	21	2
g1375.t1	IbZFP6	509	53013.8	8.85	64.42	61.43	-0.411	Nucleus	57	16	1
g3617.t1	IbZFP7	182	19393.5	8.82	62.09	72.91	-0.189	Nucleus	10	3	0
g4147.t1	IbZFP8	1888	205649	9.18	49.62	78.66	-0.281	Nucleus	152	44	13
g4346.t1	IbZFP9	126	14614.6	8.52	46.29	46.59	-0.987	Nucleus	3	2	0
g4457.t1	IbZFP10	543	60801.1	5.75	67.41	49.76	-1.227	Nucleus	35	17	2
g4583.t1	IbZFP11	352	39607.9	8.29	56.49	57.93	-0.719	Nucleus	20	11	1
g4631.t1	IbZFP12	236	25429.4	6.24	87.51	64.28	-0.489	Nucleus	21	6	2
g4816.t1	IbZFP13	169	19099.7	7.12	64.8	76.15	-0.652	Nucleus	12	4	0
g5357.t1	IbZFP14	445	48867.1	8.85	47.02	61.06	-0.618	Nucleus	29	11	3
g5557.t1	IbZFP15	835	92112.7	8.79	54.4	60.06	-0.717	Nucleus	83	17	9
g6733.t1	IbZFP16	661	73528.2	6.98	56.2	79.53	-0.504	Nucleus	47	24	1
g6977.t1	IbZFP17	188	20059.4	5.83	44.64	79.47	-0.446	Cytoplasm	8	4	2
g8402.t1	IbZFP18	191	21263.5	6.38	57.97	68.48	-0.905	Nucleus	10	3	0
g8403.t1	IbZFP19	206	23349.4	9.75	58.6	67.23	-0.863	Nucleus	15	2	2
g8743.t1	IbZFP20	475	51470	9.33	51.96	56.21	-0.598	Nucleus	45	12	1
g8821.t1	IbZFP21	640	71103.4	4.66	44.61	72.53	-0.404	Nucleus	48	16	7
g9146.t1	IbZFP22	444	48206.2	7.59	60.2	53.72	-0.861	Nucleus	45	14	1
g9147.t1	IbZFP23	287	31384.2	8.37	59.87	55.75	-0.729	Nucleus	33	4	1
g9486.t1	IbZFP24	499	54356	9.02	53.71	51.9	-0.714	Nucleus	28	22	1
g9521.t1	IbZFP25	434	47678.1	5.94	47.57	82.24	-0.273	Nucleus	30	13	5
g9627.t1	IbZFP26	189	21660.7	5.87	41.79	52.12	-1.065	Nucleus	6	4	2
g9770.t1	IbZFP27	163	17888.1	9.41	51.39	65.34	-0.572	Nucleus	16	3	1
g10114.t1	IbZFP28	406	44530.8	8.59	44.44	64.46	-0.692	Nucleus	22	8	3
g10160.t1	IbZFP29	429	46745.4	9.13	43.44	63.99	-0.65	Nucleus	25	13	4
g11463.t1	IbZFP30	786	88510.9	8.59	52.7	72.2	-0.621	Nucleus	52	18	11
g12378.t1	IbZFP31	334	36774.3	8.55	43.74	57.04	-0.516	Nucleus	23	8	1
g13147.t1	IbZFP32	179	20687.1	5.12	50.72	39.78	-1.437	Nucleus	12	5	5
g13148.t1	IbZFP33	221	24799	9.64	47.85	54.8	-0.846	Nucleus	16	3	0
g13471.t1	IbZFP34	173	17900.1	8.59	60.12	71.73	-0.199	Nucleus	11	5	1
g13791.t1	IbZFP35	429	46764.9	5.3	51.21	68.44	-0.615	Nucleus	31	12	5
g13879.t1	IbZFP36	181	20546.5	5.9	65.52	43.7	-1.029	Nucleus	20	1	3
g14594.t1	IbZFP37	446	50988.5	6.69	35.87	85.45	-0.411	Nucleus	21	12	7
g14765.t1	IbZFP38	205	22374.9	7.08	66.96	58.78	-0.596	Nucleus	11	9	0
g15385.t1	IbZFP39	439	48351.5	8.88	53.76	51.85	-0.936	Nucleus	40	13	7
g15433.t1	IbZFP40	401	44252	8.84	51.54	54.59	-0.953	Nucleus	32	9	7
g15440.t1	IbZFP41	261	29069.6	7.07	72.07	55.67	-0.859	Nucleus	28	8	0
g16665.t1	IbZFP42	254	27674	5.66	47.73	62.76	-0.378	Nucleus	26	8	4
g16771.t1	IbZFP43	369	40401.8	6.32	50.79	68.86	-0.405	Nucleus	25	12	1
g16846.t1	IbZFP44	265	28950.6	6.39	46.64	66.75	-0.364	Nucleus	30	10	4
g16860.t1	IbZFP45	242	27704.7	9.45	49.23	70.12	-0.566	Nucleus	17	8	4
g16926.t1	IbZFP46	155	16542.5	5.65	69.63	52.97	-0.626	Nucleus	20	3	0
g17056.t1	IbZFP47	491	51601.8	9.03	60.88	70	-0.379	Nucleus	52	16	2
g17374.t1	IbZFP48	179	20582.5	8.64	60.42	65.92	-0.774	Nucleus	14	1	1
g20250.t1	IbZFP49	132	14227.4	9.44	54.65	54.92	-0.364	Nucleus	5	3	1
g20595.t1	IbZFP50	542	60890.1	7.58	50.48	80.2	-0.632	Nucleus	41	9	3
g21513.t1	IbZFP51	417	45918.8	9.3	47.65	60.43	-0.688	Nucleus	27	18	2
g22732.t1	IbZFP52	143	15964.1	5.8	63.76	58.11	-0.501	Nucleus	4	6	2
g22734.t1	IbZFP53	153	17007.6	9.35	79.56	63.86	-0.362	Nucleus	4	4	3
g23153.t1	IbZFP54	314	35929.1	6.07	58.87	63.41	-1.027	Nucleus	18	8	2
g23492.t1	IbZFP55	369	40817.5	9.08	52.87	66.4	-0.536	Nucleus	27	12	2
g24323.t1	IbZFP56	272	30177.8	7.66	56.74	62.13	-0.752	Nucleus	15	5	1
g24701.t1	IbZFP57	161	17742.2	9.36	50.03	66.21	-0.378	Nucleus	4	1	4
g24702.t1	IbZFP58	166	17782.1	6.02	50.84	61.87	-0.072	Nucleus	8	4	1
g24705.t1	IbZFP59	188	19967.6	7.81	67.55	59.41	-0.311	Nucleus	9	4	4
g24706.t1	IbZFP60	225	23691	5.75	66.23	65.64	-0.296	Nucleus	9	2	2
g24707.t1	IbZFP61	205	21478.5	8.21	62.62	62.54	-0.337	Nucleus	6	0	2
g25001.t1	IbZFP62	214	23512.6	9.89	60.38	58.46	-0.573	Nucleus	16	5	3
g25153.t1	IbZFP63	924	100667	7.92	58.75	68.81	-0.606	Nucleus	110	25	5
g25213.t1	IbZFP64	270	29292.8	9.12	80.24	59.7	-0.619	Nucleus	29	7	2
g25229.t1	IbZFP65	122	13961.2	9.65	47.41	53.61	-0.89	Nucleus	2	4	2
g25591.t1	IbZFP66	159	17952.3	9.23	59.58	52.08	-0.894	Nucleus	17	4	2
g25647.t1	IbZFP67	198	21219.9	9.49	58.33	62.73	-0.532	Nucleus	9	2	0
g26647.t1	IbZFP68	130	13780.4	8.78	47.82	61.69	-0.628	Nucleus	9	4	2
g26787.t1	IbZFP69	139	15228	8.83	20.77	63.24	-1.12	Nucleus	9	1	0
g26799.t1	IbZFP70	143	16479	9	47.53	85.17	-0.381	Nucleus	6	5	1
g26883.t1	IbZFP71	234	25889.5	9.38	41.45	74.62	-0.522	Nucleus	6	3	3
g28183.t1	IbZFP72	128	13789.5	9.06	68.33	64.22	-0.534	Nucleus	5	1	2
g28185.t1	IbZFP73	79	8933.1	6.89	65.89	77.85	-0.504	Nucleus	2	0	0
g28857.t1	IbZFP74	399	45229.6	8.77	63.57	65.81	-1.099	Nucleus	27	13	5
g28889.t1	IbZFP75	127	13979.9	8.62	71.16	76.85	-0.373	Nucleus	6	0	0
g29494.t1	IbZFP76	170	18038.1	4.23	74.85	64.82	-0.353	Nucleus	8	3	1
g29510.t1	IbZFP77	110	11943.7	10.68	72	77.27	-0.335	Nucleus	4	1	0
g29511.t1	IbZFP78	98	10784.3	9.69	49.49	81.73	-0.195	Nucleus	2	1	0
g29512.t1	IbZFP79	159	16515.2	4.72	75.45	57.23	-0.697	Nucleus	5	2	1
g29513.t1	IbZFP80	128	13851.7	10.64	81.35	58.83	-0.487	Nucleus	5	1	1
g29664.t1	IbZFP81	386	43770.4	5.51	56.19	76.35	-0.893	Nucleus	23	9	3
g29733.t1	IbZFP82	184	20291.1	9	53.36	67.93	-0.298	Nucleus	19	13	3
g29747.t1	IbZFP83	309	35315.5	6.12	61.33	70.45	-1.128	Nucleus	20	9	3
g29884.t1	IbZFP84	368	39798.8	6.31	47.48	63.48	-0.454	Nucleus	22	10	1
g29973.t1	IbZFP85	1885	211115	6.21	43.72	78.47	-0.399	Nucleus	116	39	20
g30052.t1	IbZFP86	439	48391	6.27	58.7	65.6	-0.565	Nucleus	39	8	1
g30158.t1	IbZFP87	336	38835.5	8.68	43.68	76.07	-0.517	Nucleus	23	11	6
g30219.t1	IbZFP88	399	44987.4	9.47	57.39	76.52	-0.48	Nucleus	31	8	2
g30420.t1	IbZFP89	438	47397.7	8.12	74.44	56.67	-0.91	Nucleus	23	11	8
g30421.t1	IbZFP90	620	68814.3	6.42	49.4	54.06	-0.826	Nucleus	48	8	7
g30792.t1	IbZFP91	522	57780.5	8.22	56.25	70.82	-0.551	Nucleus	27	13	4
g31145.t1	IbZFP92	1265	140896	8.11	52.55	71.76	-0.529	Nucleus	103	36	8
g31462.t1	IbZFP93	187	20222.6	9.58	61.36	63.32	-0.289	Nucleus	18	6	1
g31463.t1	IbZFP94	185	20122.5	9.48	65.33	63.46	-0.315	Nucleus	17	6	0
g31464.t1	IbZFP95	165	18682.3	8.84	48.67	69.76	-0.668	Nucleus	9	5	0
g31465.t1	IbZFP96	170	18983.7	9.01	48.48	74.06	-0.628	Nucleus	10	5	0
g31565.t1	IbZFP97	239	25990.1	9.42	68.82	56.9	-0.771	Nucleus	20	4	3
g32045.t1	IbZFP98	209	22190.4	4.05	80.58	63.11	-0.622	Nucleus	9	2	2
g32049.t1	IbZFP99	207	22068.2	4.09	78.44	61.84	-0.619	Nucleus	12	1	1
g32065.t1	IbZFP100	187	19989	4.25	74.73	62.67	-0.632	Nucleus	12	1	1
g33407.t1	IbZFP101	1518	167141	8.75	49.52	79.94	-0.334	Nucleus	120	44	11
g33448.t1	IbZFP102	927	102415	9.21	55.23	64.83	-0.653	Nucleus	79	33	5
g33644.t1	IbZFP103	341	38017.4	8.65	58.1	60.38	-0.565	Nucleus	17	7	4
g34160.t1	IbZFP104	171	19366	9	54.85	49.12	-0.819	Nucleus	10	1	2
g34175.t1	IbZFP105	285	30048.5	8.44	65.16	58.28	-0.724	Nucleus	18	7	2
g34269.t1	IbZFP106	176	20094.2	4.65	35.07	64.26	-0.717	Nucleus	7	5	2
g34270.t1	IbZFP107	190	21508.1	5.16	35.23	64.63	-0.616	Nucleus	8	5	2
g35603.t1	IbZFP108	283	32824.8	9.37	41.08	73.67	-0.73	Nucleus	11	7	4
g35697.t1	IbZFP109	90	9777.05	6.89	79.54	66.11	-0.432	Nucleus	4	1	0
g36729.t1	IbZFP110	109	12323.3	8.97	33.07	70.64	-0.588	Nucleus	4	2	0
g38274.t1	IbZFP111	570	61839.9	8.9	46.24	100.81	0.232	Nucleus	48	10	3
g38349.t1	IbZFP112	249	26973	8.8	74.8	64.86	-0.552	Nucleus	24	6	1
g38641.t1	IbZFP113	399	42791.7	8.93	58.98	64.44	-0.297	Nucleus	31	13	3
g38976.t1	IbZFP114	488	56353.8	8.67	38.94	83.5	-0.377	Chloroplast	30	10	7
g40068.t1	IbZFP115	122	13283.5	11.17	73.2	91.23	-0.052	Nucleus	6	0	1
g40790.t1	IbZFP116	203	22150.6	6.75	60.52	58.87	-0.597	Nucleus	10	9	0
g40946.t1	IbZFP117	230	26058.8	9.2	51.96	49.65	-1.071	Nucleus	27	10	0
g41068.t1	IbZFP118	306	34373.2	9.9	60.92	47.88	-1.153	Nucleus	36	14	0
g41273.t1	IbZFP119	363	39209.4	8.68	74.09	50.28	-0.776	Nucleus	30	9	7
g41289.t1	IbZFP120	367	39247.5	8.78	72.56	51.85	-0.69	Nucleus	32	9	7
g41341.t1	IbZFP121	1107	126832	8.95	50.34	77.82	-0.383	Nucleus	50	25	14
g41694.t1	IbZFP122	68	7470.58	10.02	27.68	63.24	-1.082	Nucleus	4	1	0
g41791.t1	IbZFP123	390	41797.4	8.84	53.84	68.1	-0.352	Nucleus	34	16	2
g42764.t1	IbZFP124	561	63371	9.09	41.7	60.8	-0.732	Nucleus	52	15	8
g43042.t1	IbZFP125	1114	124178	9.23	44.2	86.26	-0.217	Nucleus	56	28	7
g43270.t1	IbZFP126	155	17122.5	10.46	52.32	52.9	-0.519	Nucleus	12	5	1
g43286.t1	IbZFP127	163	18166.6	9.79	55.93	50.31	-0.664	Nucleus	12	4	1
g45153.t1	IbZFP128	339	37097	4.89	39.38	54.1	-0.928	Nucleus	26	15	2
g45222.t1	IbZFP129	1191	129754	7.52	59.46	74.41	-0.439	Nucleus	118	31	13
g45234.t1	IbZFP130	1048	113757	7.34	61.61	70.86	-0.56	Nucleus	122	31	10
g46580.t1	IbZFP131	617	69249.5	8.4	49.94	68.51	-0.629	Nucleus	31	18	9
g46712.t1	IbZFP132	972	106862	8.83	39.35	71.91	-0.576	Nucleus	46	18	1
g46713.t1	IbZFP133	404	45255	8.8	28.73	77.55	-0.437	Nucleus	19	15	0
g46714.t1	IbZFP134	117	13428.3	9.44	48.15	63.33	-0.977	Nucleus	5	8	0
g47125.t1	IbZFP135	465	52168.6	9.29	46.02	69.87	-0.761	Nucleus	26	14	0
g47176.t1	IbZFP136	224	24310.8	9	53.41	49.78	-0.783	Nucleus	29	5	1
g47362.t1	IbZFP137	544	59964.7	5.37	46.11	45.17	-1.091	Nucleus	50	16	12
g47775.t1	IbZFP138	454	47877.5	6.33	40.91	71.96	-0.391	Nucleus	38	21	1
g48023.t1	IbZFP139	575	63100.6	9.07	48.62	63.34	-0.673	Nucleus	46	17	4
g50263.t1	IbZFP140	212	23602.4	8.72	52.99	65.38	-0.723	Nucleus	25	8	1
g50273.t1	IbZFP141	248	26781.8	6.05	53.53	60.56	-0.497	Nucleus	22	4	4
g50311.t1	IbZFP142	393	42759.2	8.97	65.54	63.21	-0.697	Nucleus	29	13	3
g50376.t1	IbZFP143	454	51967.4	5.64	48.66	64.65	-0.693	Nucleus	26	15	9
g50877.t1	IbZFP144	141	16201.5	9.11	48.7	41.63	-0.893	Nucleus	5	3	0
g50879.t1	IbZFP145	141	16201.5	9.11	48.7	41.63	-0.893	Nucleus	5	3	0
g51658.t1	IbZFP146	254	26809.7	6.7	60.91	58.58	-0.493	Nucleus	26	6	4
g53686.t1	IbZFP147	184	20885.4	7.66	38.77	56.58	-0.754	Nucleus	23	2	4
g54090.t1	IbZFP148	146	16486.5	6.65	43.41	79.45	-0.564	Nucleus	7	1	2
g54481.t1	IbZFP149	439	47954.4	9.31	44.69	57.81	-0.679	Nucleus	27	11	3
g54553.t1	IbZFP150	383	41914.5	9.25	43.86	54.78	-0.75	Nucleus	24	8	3
g55222.t1	IbZFP151	518	55990.6	8.5	50.2	57.34	-0.639	Nucleus	36	14	2
g55348.t1	IbZFP152	394	44007.5	9.01	71.24	60.76	-0.772	Nucleus	37	12	4
g56528.t1	IbZFP153	290	32198.1	8.83	65.66	63.93	-0.751	Nucleus	33	12	2
g56702.t1	IbZFP154	123	13830.6	9.3	63.3	81.71	-0.496	Nucleus	6	0	0
g57560.t1	IbZFP155	151	17041.4	9.07	47.51	44.64	-0.907	Nucleus	9	2	0
g57759.t1	IbZFP156	171	19840	10.69	54.08	62.81	-0.777	Nucleus	7	4	1
g58133.t1	IbZFP157	313	33953.8	5.72	46.69	60.42	-0.84	Nucleus	37	13	0
g58360.t1	IbZFP158	260	28363.4	8.71	54.24	51.92	-0.828	Nucleus	22	4	3
g58496.t1	IbZFP159	312	35365.5	6.49	56.05	48.21	-0.898	Nucleus	15	12	5
g58671.t1	IbZFP160	382	44312.6	8.61	66.79	57.15	-0.835	Nucleus	26	5	2
g58932.t1	IbZFP161	245	27790.3	8.86	54.08	58.16	-0.889	Nucleus	19	7	2
g59424.t1	IbZFP162	354	39991.5	5.84	57.48	53.25	-0.966	Nucleus	20	12	9
g59613.t1	IbZFP163	237	24906.7	8.76	73.47	52.36	-0.811	Nucleus	22	7	0
g59998.t1	IbZFP164	482	53254.2	8.52	55.26	56.91	-0.862	Nucleus	46	7	2
g60359.t1	IbZFP165	245	25482.5	8.98	58.73	65.1	-0.388	Nucleus	13	7	1
g60462.t1	IbZFP166	460	49530.7	9.78	61.58	67.89	-0.422	Nucleus	42	15	1
g60551.t1	IbZFP167	425	45790.9	9.37	48.66	67.74	-0.49	Nucleus	35	9	3
g60857.t1	IbZFP168	256	27155.7	6.66	72.02	53.44	-0.922	Nucleus	18	1	2
g60987.t1	IbZFP169	423	46309.4	9.51	55.37	62.58	-0.633	Nucleus	24	8	2
g61768.t1	IbZFP170	234	25542.3	6.69	65.68	59.66	-0.702	Nucleus	28	6	2
g61964.t1	IbZFP171	126	13953.1	5.57	52.6	45	-0.881	Nucleus	9	2	1
g62421.t1	IbZFP172	447	48597.6	9.02	54.54	64.05	-0.583	Nucleus	28	9	1
g62424.t1	IbZFP173	407	44763.3	9.43	54.54	63.61	-0.682	Nucleus	28	9	1
g62888.t1	IbZFP174	275	28231.2	6.38	62.16	55.78	-0.567	Nucleus	25	11	0
g63776.t1	IbZFP175	189	20843.1	8.25	67.53	52.17	-0.87	Nucleus	22	3	1
g64227.t1	IbZFP176	84	9487.69	9	56.39	54.64	-0.401	Nucleus	5	2	0
g64229.t1	IbZFP177	122	13810.7	9.57	72.59	77.54	-0.52	Nucleus	7	1	0
g64262.t1	IbZFP178	86	9453.87	11.54	61.88	81.74	-0.249	Nucleus	4	0	0
