# Supplementary material for: Genome-wide identification of the C2H2 zinc finger gene family and expression analysis under salt stress in sweetpotato
Source: Front Plant Sci. 2023 Dec 13;14:1301848. doi: 10.3389/fpls.2023.1301848 (PMC10752007; doi:10.3389/fpls.2023.1301848)
Supplement: Supplementary file 1 [file DataSheet_1.zip › Table 2.xlsx]

## Sheet: Itf-Ib-Itb
Table S2. Collinearity studies of C2H2-ZFP genes between sweetpotato and other plants.
Chromosome	Gene name of Ipomoea batatas		Chromosome	Gene name of Ipomoea trifida		Chromosome	Gene name of Ipomoea batatas		Chromosome	Gene name of Ipomoea triloba
LG2	g4816.t1	==	Chr03	itf03g15960.t1		LG2	g4816.t1	==	Chr03	itb03g16690.t1
LG2	g4816.t1	==	Chr04	itf04g30030.t1		LG2	g4816.t1	==	Chr04	itb04g29490.t1
LG2	g5357.t1	==	Chr04	itf04g25730.t1		LG2	g5357.t1	==	Chr04	itb04g25090.t1
LG2	g5557.t1	==	Chr04	itf04g23580.t1		LG2	g5557.t1	==	Chr04	itb04g23050.t1
LG2	g8743.t1	==	Chr04	itf04g06460.t1		LG2	g8743.t1	==	Chr04	itb04g06740.t1
LG2	g8821.t1	==	Chr04	itf04g05740.t1		LG2	g8821.t1	==	Chr04	itb04g06000.t1
LG2	g9146.t1	==	Chr04	itf04g02530.t1		LG2	g9146.t1	==	Chr04	itb04g02630.t1
LG2	g4346.t1	==	Chr04	itf04g33870.t1		LG2	g4346.t1	==	Chr04	itb04g33590.t1
LG2	g4457.t1	==	Chr04	itf04g32930.t1		LG2	g4457.t1	==	Chr04	itb04g32590.t1
LG2	g4583.t1	==	Chr04	itf04g31780.t1		LG2	g4583.t1	==	Chr04	itb04g31360.t1
LG2	g4631.t1	==	Chr04	itf04g31320.t1		LG2	g4631.t1	==	Chr04	itb04g30840.t1
LG2	g8402.t1	==	Chr04	itf04g07650.t1		LG2	g4816.t1	==	Chr07	itb07g11730.t1
LG2	g4816.t1	==	Chr07	itf07g09880.t1		LG2	g8743.t1	==	Chr07	itb07g12900.t1
LG2	g8743.t1	==	Chr07	itf07g11490.t2		LG2	g9146.t1	==	Chr09	itb09g24470.t1
LG2	g9147.t1	==	Chr08	itf08g01220.t1		LG2	g9146.t1	==	Chr11	itb11g01210.t1
LG2	g6733.t1	==	Chr08	itf08g16660.t1		LG2	g8402.t1	==	Chr13	itb13g18390.t1
LG2	g9146.t1	==	Chr09	itf09g21900.t1		LG2	g8402.t1	==	Chr13	itb13g24420.t1
LG2	g9146.t1	==	Chr11	itf11g01220.t1		LG2	g9146.t1	==	Chr13	itb13g07710.t1
LG2	g8402.t1	==	Chr13	itf13g15120.t1		LG1	g3617.t1	==	Chr03	itb03g16690.t1
LG2	g8402.t1	==	Chr13	itf13g20870.t1		LG1	g28.t1	==	Chr05	itb05g27650.t1
LG2	g4631.t1	==	Chr14	itf14g13660.t1		LG1	g4147.t1	==	Chr05	itb05g00040.t1
LG1	g3617.t1	==	Chr03	itf03g15960.t1		LG1	g969.t1	==	Chr05	itb05g19640.t1
LG1	g28.t1	==	Chr05	itf05g26960.t1		LG1	g1375.t1	==	Chr05	itb05g15810.t1
LG1	g4147.t1	==	Chr05	itf05g00620.t1		LG1	g130.t1	==	Chr05	itb05g27650.t1
LG1	g969.t1	==	Chr05	itf05g19020.t1		LG1	g520.t1	==	Chr05	itb05g23580.t1
LG1	g1375.t1	==	Chr05	itf05g15410.t1		LG1	g3617.t1	==	Chr05	itb05g04040.t1
LG1	g130.t1	==	Chr05	itf05g26960.t1		LG1	g3617.t1	==	Chr12	itb12g22600.t1
LG1	g520.t1	==	Chr05	itf05g22890.t1		LG1	g969.t1	==	Chr12	itb12g25900.t1
LG1	g3617.t1	==	Chr05	itf05g04700.t1		LG1	g520.t1	==	Chr12	itb12g01760.t1
LG1	g3617.t1	==	Chr12	itf12g22230.t1		LG4	g14765.t1	==	Chr08	itb08g01830.t1
LG1	g1375.t1	==	Chr12	itf12g03570.t1		LG4	g13147.t1	==	Chr13	itb13g18390.t1
LG1	g969.t1	==	Chr12	itf12g25520.t1		LG4	g13879.t1	==	Chr13	itb13g24420.t1
LG1	g520.t1	==	Chr12	itf12g01690.t1		LG4	g13791.t1	==	Chr13	itb13g19050.t4
LG4	g14765.t1	==	Chr02	itf02g00210.t1		LG4	g13879.t1	==	Chr13	itb13g18390.t1
LG4	g13879.t1	==	Chr04	itf04g07650.t1		LG4	g13471.t1	==	Chr13	itb13g21790.t1
LG4	g13147.t1	==	Chr04	itf04g07650.t1		LG4	g14594.t1	==	Chr13	itb13g13950.t1
LG4	g14765.t1	==	Chr08	itf08g01810.t1		LG4	g14765.t1	==	Chr13	itb13g12730.t1
LG4	g13879.t1	==	Chr13	itf13g20870.t1		LG4	g13147.t1	==	Chr13	itb13g24420.t1
LG4	g13147.t1	==	Chr13	itf13g15120.t1		LG4	g15433.t1	==	Chr13	itb13g07710.t1
LG4	g15433.t1	==	Chr13	itf13g07720.t1		LG4	g15440.t1	==	Chr13	itb13g07690.t1
LG4	g15440.t1	==	Chr13	itf13g07750.t1		LG4	g15385.t1	==	Chr13	itb13g07710.t1
LG4	g15385.t1	==	Chr13	itf13g07720.t1		LG4	g13879.t1	==	Chr14	itb14g19940.t1
LG4	g13471.t1	==	Chr13	itf13g18240.t1		LG11	g41694.t1	==	Chr01	itb01g35460.t1
LG4	g13879.t1	==	Chr13	itf13g15120.t1		LG11	g41791.t1	==	Chr01	itb01g34450.t1
LG4	g13147.t1	==	Chr13	itf13g20870.t1		LG11	g42764.t1	==	Chr01	itb01g25830.t1
LG4	g14594.t1	==	Chr13	itf13g10510.t1		LG11	g46580.t1	==	Chr01	itb01g02840.t1
LG4	g13791.t1	==	Chr13	itf13g14370.t2		LG11	g46712.t1	==	Chr01	itb01g01480.t1
LG4	g13879.t1	==	Chr14	itf14g18170.t1		LG11	g43042.t1	==	Chr01	itb01g23750.t1
LG11	g41694.t1	==	Chr01	itf01g35610.t1		LG11	g43286.t1	==	Chr01	itb01g21610.t1
LG11	g41791.t1	==	Chr01	itf01g34630.t1		LG11	g43270.t1	==	Chr01	itb01g21610.t1
LG11	g42764.t1	==	Chr01	itf01g26140.t1		LG11	g42764.t1	==	Chr03	itb03g01760.t2
LG11	g43042.t1	==	Chr01	itf01g23890.t1		LG11	g41791.t1	==	Chr06	itb06g20960.t1
LG11	g43286.t1	==	Chr01	itf01g22110.t2		LG11	g42764.t1	==	Chr07	itb07g22110.t1
LG11	g46580.t1	==	Chr01	itf01g02540.t1		LG11	g46580.t1	==	Chr09	itb09g04480.t1
LG11	g46712.t1	==	Chr01	itf01g01430.t1		LG11	g43286.t1	==	Chr10	itb10g24080.t2
LG11	g43270.t1	==	Chr01	itf01g22110.t2		LG11	g41791.t1	==	Chr12	itb12g03720.t1
LG11	g42764.t1	==	Chr03	itf03g01820.t1		LG11	g43042.t1	==	Chr15	itb15g03680.t1
LG11	g42764.t1	==	Chr05	itf05g16380.t1		LG3	g10114.t1	==	Chr07	itb07g12900.t1
LG11	g41791.t1	==	Chr06	itf06g22310.t1		LG3	g10160.t1	==	Chr07	itb07g12900.t1
LG11	g42764.t1	==	Chr07	itf07g21350.t1		LG3	g9627.t1	==	Chr14	itb14g19940.t1
LG11	g46580.t1	==	Chr09	itf09g04140.t1		LG3	g10114.t1	==	Chr14	itb14g16080.t1
LG11	g43286.t1	==	Chr10	itf10g23920.t1		LG3	g12378.t1	==	Chr14	itb14g02210.t1
LG11	g41791.t1	==	Chr12	itf12g03570.t1		LG3	g9486.t1	==	Chr14	itb14g21030.t1
LG11	g43042.t1	==	Chr15	itf15g03390.t1		LG3	g9521.t1	==	Chr14	itb14g20640.t1
LG3	g10160.t1	==	Chr07	itf07g11490.t2		LG3	g11463.t1	==	Chr14	itb14g12700.t1
LG3	g9627.t1	==	Chr07	itf07g17610.t1		LG3	g10160.t1	==	Chr14	itb14g16080.t1
LG3	g9627.t1	==	Chr14	itf14g18170.t1		LG3	g9770.t1	==	Chr14	itb14g19190.t1
LG3	g9770.t1	==	Chr14	itf14g17480.t1		LG10	g38641.t1	==	Chr06	itb06g20960.t1
LG3	g12378.t1	==	Chr14	itf14g02160.t1		LG10	g38274.t1	==	Chr08	itb08g01180.t1
LG3	g9486.t1	==	Chr14	itf14g19410.t1		LG10	g38349.t1	==	Chr08	itb08g01830.t1
LG3	g9521.t1	==	Chr14	itf14g18970.t1		LG10	g38976.t1	==	Chr08	itb08g06130.t1
LG3	g11463.t1	==	Chr14	itf14g08700.t1		LG10	g41068.t1	==	Chr08	itb08g15280.t1
LG10	g38349.t1	==	Chr02	itf02g00210.t1		LG10	g41289.t1	==	Chr08	itb08g16500.t1
LG10	g38641.t1	==	Chr06	itf06g22310.t1		LG10	g41273.t1	==	Chr08	itb08g16500.t1
LG10	g38274.t1	==	Chr08	itf08g01220.t1		LG10	g40946.t1	==	Chr08	itb08g15280.t1
LG10	g38349.t1	==	Chr08	itf08g01810.t1		LG10	g38349.t1	==	Chr13	itb13g12730.t1
LG10	g38976.t1	==	Chr08	itf08g05810.t1		LG6	g21513.t1	==	Chr02	itb02g01520.t3
LG10	g41068.t1	==	Chr08	itf08g12310.t1		LG6	g24323.t1	==	Chr03	itb03g16120.t1
LG10	g41289.t1	==	Chr08	itf08g15370.t1		LG6	g25213.t1	==	Chr06	itb06g03830.t1
LG10	g40946.t1	==	Chr08	itf08g12310.t1		LG6	g21513.t1	==	Chr06	itb06g08470.t1
LG10	g41273.t1	==	Chr08	itf08g15370.t1		LG6	g25153.t1	==	Chr07	itb07g00110.t2
LG6	g21513.t1	==	Chr02	itf02g06300.t2		LG6	g25213.t1	==	Chr07	itb07g13900.t1
LG6	g24323.t1	==	Chr03	itf03g15460.t1		LG6	g25001.t1	==	Chr09	itb09g13460.t1
LG6	g25213.t1	==	Chr06	itf06g06450.t1		LG6	g24323.t1	==	Chr09	itb09g09510.t1
LG6	g21513.t1	==	Chr06	itf06g10480.t1		LG6	g24323.t1	==	Chr15	itb15g08480.t1
LG6	g25153.t1	==	Chr07	itf07g00080.t1		LG6	g25001.t1	==	Chr15	itb15g02670.t1
LG6	g25213.t1	==	Chr07	itf07g20400.t1		LG6	g25153.t1	==	Chr15	itb15g01090.t1
LG6	g25001.t1	==	Chr09	itf09g12450.t1		LG6	g25229.t1	==	Chr15	itb15g00350.t1
LG6	g24323.t1	==	Chr09	itf09g08700.t1		LG6	g21513.t1	==	Chr15	itb15g20720.t2
LG6	g24323.t1	==	Chr15	itf15g08010.t1		LG6	g23153.t1	==	Chr15	itb15g15120.t1
LG6	g25153.t1	==	Chr15	itf15g01030.t1		LG6	g23492.t1	==	Chr15	itb15g12900.t1
LG6	g25213.t1	==	Chr15	itf15g00530.t1		LG5	g16771.t1	==	Chr03	itb03g03520.t1
LG6	g25229.t1	==	Chr15	itf15g00370.t1		LG5	g16846.t1	==	Chr03	itb03g04790.t1
LG6	g21513.t1	==	Chr15	itf15g20510.t1		LG5	g20595.t1	==	Chr03	itb03g29560.t2
LG6	g23153.t1	==	Chr15	itf15g14520.t2		LG5	g20250.t1	==	Chr03	itb03g16690.t1
LG6	g23492.t1	==	Chr15	itf15g12270.t1		LG5	g17374.t1	==	Chr03	itb03g01760.t2
LG5	g16771.t1	==	Chr03	itf03g03410.t1		LG5	g20250.t1	==	Chr04	itb04g29490.t1
LG5	g16846.t1	==	Chr03	itf03g04780.t1		LG5	g20595.t1	==	Chr05	itb05g19640.t1
LG5	g16926.t1	==	Chr03	itf03g06010.t1		LG5	g16860.t1	==	Chr05	itb05g23580.t1
LG5	g20595.t1	==	Chr03	itf03g24270.t1		LG5	g20250.t1	==	Chr05	itb05g04040.t1
LG5	g20250.t1	==	Chr03	itf03g15960.t1		LG5	g17056.t1	==	Chr05	itb05g15810.t1
LG5	g17374.t1	==	Chr03	itf03g01820.t1		LG5	g17374.t1	==	Chr07	itb07g22110.t1
LG5	g20250.t1	==	Chr04	itf04g30030.t1		LG5	g20250.t1	==	Chr12	itb12g22600.t1
LG5	g20595.t1	==	Chr05	itf05g19020.t1		LG5	g20595.t1	==	Chr12	itb12g25900.t1
LG5	g16860.t1	==	Chr05	itf05g22890.t1		LG5	g16771.t1	==	Chr12	itb12g00960.t1
LG5	g17056.t1	==	Chr05	itf05g15410.t1		LG5	g16846.t1	==	Chr12	itb12g01690.t1
LG5	g20250.t1	==	Chr05	itf05g04700.t1		LG5	g16860.t1	==	Chr12	itb12g01760.t1
LG5	g20250.t1	==	Chr12	itf12g22230.t1		LG5	g17056.t1	==	Chr12	itb12g03720.t1
LG5	g20595.t1	==	Chr12	itf12g25520.t1		LG5	g16665.t1	==	Chr12	itb12g01690.t1
LG5	g16771.t1	==	Chr12	itf12g00940.t2		LG8	g31565.t1	==	Chr02	itb02g24080.t1
LG5	g16846.t1	==	Chr12	itf12g01640.t1		LG8	g30792.t1	==	Chr02	itb02g08150.t1
LG5	g16860.t1	==	Chr12	itf12g01690.t1		LG8	g30421.t1	==	Chr04	itb04g02630.t1
LG5	g16926.t1	==	Chr12	itf12g02310.t1		LG8	g30421.t1	==	Chr08	itb08g01180.t1
LG5	g17056.t1	==	Chr12	itf12g03570.t1		LG8	g30421.t1	==	Chr09	itb09g24470.t1
LG5	g16665.t1	==	Chr12	itf12g01640.t1		LG8	g30792.t1	==	Chr11	itb11g04120.t1
LG8	g30792.t1	==	Chr02	itf02g12750.t1		LG8	g31145.t1	==	Chr11	itb11g07590.t1
LG8	g30421.t1	==	Chr04	itf04g02530.t1		LG8	g30420.t1	==	Chr11	itb11g01200.t6
LG8	g30421.t1	==	Chr08	itf08g01220.t1		LG8	g30421.t1	==	Chr11	itb11g01210.t1
LG8	g30421.t1	==	Chr09	itf09g21900.t1		LG8	g31565.t1	==	Chr11	itb11g11590.t1
LG8	g30792.t1	==	Chr11	itf11g04060.t1		LG8	g33448.t1	==	Chr11	itb11g18160.t1
LG8	g31145.t1	==	Chr11	itf11g07300.t1		LG8	g33407.t1	==	Chr11	itb11g18160.t1
LG8	g30420.t1	==	Chr11	itf11g01210.t1		LG8	g30421.t1	==	Chr13	itb13g07710.t1
LG8	g30421.t1	==	Chr11	itf11g01220.t1		LG15	g60987.t1	==	Chr02	itb02g01520.t3
LG8	g31565.t1	==	Chr11	itf11g10620.t1		LG15	g59998.t1	==	Chr03	itb03g01760.t2
LG8	g33448.t1	==	Chr11	itf11g19220.t1		LG15	g60462.t1	==	Chr05	itb05g15810.t1
LG8	g32045.t1	==	Chr11	itf11g13020.t1		LG15	g63776.t1	==	Chr06	itb06g03830.t1
LG8	g33407.t1	==	Chr11	itf11g19220.t1		LG15	g60857.t1	==	Chr06	itb06g17710.t1
LG8	g30421.t1	==	Chr13	itf13g07720.t1		LG15	g60987.t1	==	Chr06	itb06g16440.t2
LG15	g60987.t1	==	Chr02	itf02g06300.t2		LG15	g60359.t1	==	Chr06	itb06g21990.t1
LG15	g59998.t1	==	Chr03	itf03g01820.t1		LG15	g60462.t1	==	Chr06	itb06g20960.t1
LG15	g60462.t1	==	Chr05	itf05g15410.t1		LG15	g60551.t1	==	Chr06	itb06g20030.t1
LG15	g63776.t1	==	Chr06	itf06g06450.t1		LG15	g59998.t1	==	Chr06	itb06g24760.t1
LG15	g60857.t1	==	Chr06	itf06g19330.t1		LG15	g61964.t1	==	Chr06	itb06g10660.t1
LG15	g60987.t1	==	Chr06	itf06g18010.t1		LG15	g61768.t1	==	Chr06	itb06g10660.t1
LG15	g60359.t1	==	Chr06	itf06g23320.t1		LG15	g62421.t1	==	Chr06	itb06g08470.t1
LG15	g60462.t1	==	Chr06	itf06g22310.t1		LG15	g60359.t1	==	Chr08	itb08g05150.t1
LG15	g60551.t1	==	Chr06	itf06g21470.t1		LG15	g60359.t1	==	Chr09	itb09g02680.t1
LG15	g59998.t1	==	Chr06	itf06g25950.t1		LG15	g60359.t1	==	Chr10	itb10g23910.t1
LG15	g61964.t1	==	Chr06	itf06g12770.t1		LG15	g60462.t1	==	Chr12	itb12g03720.t1
LG15	g61768.t1	==	Chr06	itf06g12770.t1		LG15	g61964.t1	==	Chr15	itb15g18520.t1
LG15	g62421.t1	==	Chr06	itf06g10480.t1		LG15	g60987.t1	==	Chr15	itb15g20720.t2
LG15	g60359.t1	==	Chr08	itf08g04940.t1		LG15	g63776.t1	==	Chr15	itb15g00580.t1
LG15	g60359.t1	==	Chr10	itf10g23750.t1		LG7	g30052.t1	==	Chr01	itb01g25830.t1
LG15	g60462.t1	==	Chr12	itf12g03570.t1		LG7	g25591.t1	==	Chr03	itb03g16120.t1
LG15	g61964.t1	==	Chr15	itf15g17610.t1		LG7	g25647.t1	==	Chr03	itb03g16690.t1
LG15	g60987.t1	==	Chr15	itf15g20510.t1		LG7	g26647.t1	==	Chr03	itb03g28340.t1
LG15	g63776.t1	==	Chr15	itf15g00530.t1		LG7	g29664.t1	==	Chr03	itb03g04650.t1
LG7	g30052.t1	==	Chr01	itf01g26140.t1		LG7	g29733.t1	==	Chr03	itb03g04790.t1
LG7	g25591.t1	==	Chr03	itf03g15460.t1		LG7	g29747.t1	==	Chr03	itb03g04650.t1
LG7	g25647.t1	==	Chr03	itf03g15960.t1		LG7	g29884.t1	==	Chr03	itb03g03520.t1
LG7	g26647.t1	==	Chr03	itf03g22720.t1		LG7	g29973.t1	==	Chr03	itb03g02740.t1
LG7	g28857.t1	==	Chr03	itf03g30000.t1		LG7	g30052.t1	==	Chr03	itb03g01760.t2
LG7	g29733.t1	==	Chr03	itf03g04780.t1		LG7	g30158.t1	==	Chr03	itb03g00710.t1
LG7	g29747.t1	==	Chr03	itf03g04620.t1		LG7	g30219.t1	==	Chr03	itb03g00090.t1
LG7	g29884.t1	==	Chr03	itf03g03410.t1		LG7	g28857.t1	==	Chr03	itb03g10240.t1
LG7	g29973.t1	==	Chr03	itf03g02690.t2		LG7	g25647.t1	==	Chr04	itb04g29490.t1
LG7	g30052.t1	==	Chr03	itf03g01820.t1		LG7	g25647.t1	==	Chr05	itb05g04040.t1
LG7	g30158.t1	==	Chr03	itf03g00750.t1		LG7	g30052.t1	==	Chr06	itb06g24760.t1
LG7	g30219.t1	==	Chr03	itf03g00110.t1		LG7	g30052.t1	==	Chr07	itb07g22110.t1
LG7	g25647.t1	==	Chr04	itf04g30030.t1		LG7	g25647.t1	==	Chr12	itb12g22600.t1
LG7	g25647.t1	==	Chr05	itf05g04700.t1		LG7	g29733.t1	==	Chr12	itb12g01690.t1
LG7	g30052.t1	==	Chr06	itf06g25950.t1		LG7	g29884.t1	==	Chr12	itb12g00960.t1
LG7	g30052.t1	==	Chr07	itf07g21350.t1		LG7	g25591.t1	==	Chr15	itb15g08480.t1
LG7	g25647.t1	==	Chr12	itf12g22230.t1		LG14	g59424.t1	==	Chr01	itb01g02850.t1
LG7	g29512.t1	==	Chr12	itf12g02310.t1		LG14	g58932.t1	==	Chr03	itb03g16120.t1
LG7	g29884.t1	==	Chr12	itf12g00940.t2		LG14	g56528.t1	==	Chr04	itb04g02630.t1
LG7	g29733.t1	==	Chr12	itf12g01640.t1		LG14	g59613.t1	==	Chr08	itb08g05150.t1
LG7	g25591.t1	==	Chr15	itf15g08010.t1		LG14	g58496.t1	==	Chr09	itb09g13100.t1
LG14	g59424.t1	==	Chr01	itf01g02550.t1		LG14	g58671.t1	==	Chr09	itb09g11760.t1
LG14	g58932.t1	==	Chr03	itf03g15460.t1		LG14	g58932.t1	==	Chr09	itb09g09510.t1
LG14	g56528.t1	==	Chr04	itf04g02530.t1		LG14	g59424.t1	==	Chr09	itb09g04480.t1
LG14	g59613.t1	==	Chr08	itf08g04940.t1		LG14	g59613.t1	==	Chr09	itb09g02680.t1
LG14	g58496.t1	==	Chr09	itf09g12060.t1		LG14	g58133.t1	==	Chr09	itb09g14870.t1
LG14	g58671.t1	==	Chr09	itf09g10800.t1		LG14	g58360.t1	==	Chr09	itb09g13460.t1
LG14	g58932.t1	==	Chr09	itf09g08700.t1		LG14	g56528.t1	==	Chr09	itb09g24470.t1
LG14	g59424.t1	==	Chr09	itf09g04140.t1		LG14	g59613.t1	==	Chr10	itb10g23910.t1
LG14	g59613.t1	==	Chr09	itf09g02360.t1		LG14	g56528.t1	==	Chr11	itb11g01210.t1
LG14	g58133.t1	==	Chr09	itf09g13990.t1		LG14	g58932.t1	==	Chr15	itb15g08480.t1
LG14	g58360.t1	==	Chr09	itf09g12450.t1		LG14	g58360.t1	==	Chr15	itb15g02670.t1
LG14	g56528.t1	==	Chr09	itf09g21900.t1		LG13	g53686.t1	==	Chr02	itb02g12850.t1
LG14	g59613.t1	==	Chr10	itf10g23750.t1		LG13	g54481.t1	==	Chr02	itb02g08150.t1
LG14	g58932.t1	==	Chr15	itf15g08010.t1		LG13	g54553.t1	==	Chr02	itb02g08150.t1
LG14	g58360.t1	==	Chr15	itf15g02540.t1		LG13	g55222.t1	==	Chr02	itb02g01520.t3
LG13	g54481.t1	==	Chr02	itf02g12750.t1		LG13	g55348.t1	==	Chr02	itb02g00150.t2
LG13	g54553.t1	==	Chr02	itf02g12750.t1		LG13	g51658.t1	==	Chr02	itb02g24080.t1
LG13	g53686.t1	==	Chr02	itf02g19410.t1		LG13	g55222.t1	==	Chr06	itb06g16440.t2
LG13	g55222.t1	==	Chr02	itf02g06300.t2		LG13	g55222.t1	==	Chr06	itb06g08470.t1
LG13	g55348.t1	==	Chr02	itf02g04830.t1		LG13	g54481.t1	==	Chr11	itb11g04120.t1
LG13	g55222.t1	==	Chr06	itf06g18010.t1		LG13	g55222.t1	==	Chr15	itb15g20720.t2
LG13	g55222.t1	==	Chr06	itf06g10480.t1		LG9	g34160.t1	==	Chr01	itb01g21610.t1
LG13	g54481.t1	==	Chr11	itf11g04060.t1		LG9	g34175.t1	==	Chr06	itb06g21990.t1
LG13	g55222.t1	==	Chr15	itf15g20510.t1		LG9	g34175.t1	==	Chr08	itb08g05150.t1
LG9	g34160.t1	==	Chr01	itf01g22110.t2		LG9	g34175.t1	==	Chr09	itb09g02680.t1
LG9	g34175.t1	==	Chr06	itf06g23320.t1		LG9	g34160.t1	==	Chr10	itb10g24080.t2
LG9	g34175.t1	==	Chr08	itf08g04940.t1		LG9	g34175.t1	==	Chr10	itb10g23910.t1
LG9	g34175.t1	==	Chr09	itf09g02360.t1		LG9	g35603.t1	==	Chr10	itb10g13050.t1
LG9	g34160.t1	==	Chr10	itf10g23920.t1		LG12	g47362.t1	==	Chr01	itb01g25830.t1
LG9	g34175.t1	==	Chr10	itf10g23750.t1		LG12	g47176.t1	==	Chr02	itb02g12850.t1
LG9	g35603.t1	==	Chr10	itf10g12510.t1		LG12	g47362.t1	==	Chr03	itb03g01760.t2
LG12	g47362.t1	==	Chr01	itf01g26140.t1		LG12	g50273.t1	==	Chr07	itb07g06210.t1
LG12	g50273.t1	==	Chr07	itf07g06160.t2		LG12	g50311.t1	==	Chr07	itb07g05860.t1
LG12	g50311.t1	==	Chr07	itf07g05780.t1		LG12	g50376.t1	==	Chr07	itb07g05210.t1
LG12	g50376.t1	==	Chr07	itf07g05160.t1		LG12	g47125.t1	==	Chr07	itb07g24160.t1
LG12	g47125.t1	==	Chr07	itf07g23460.t1		LG12	g47176.t1	==	Chr07	itb07g23610.t1
LG12	g47176.t1	==	Chr07	itf07g22920.t1		LG12	g50877.t1	==	Chr07	itb07g02180.t2
LG12	g50877.t1	==	Chr07	itf07g02060.t1		LG12	g47775.t1	==	Chr07	itb07g13880.t1
LG12	g47362.t1	==	Chr07	itf07g21350.t1		LG12	g48023.t1	==	Chr07	itb07g12900.t1
LG12	g48023.t1	==	Chr07	itf07g11490.t2		LG12	g47362.t1	==	Chr07	itb07g22110.t1
LG12	g47775.t1	==	Chr07	itf07g20390.t1		LG12	g47176.t1	==	Chr08	itb08g15280.t1
LG12	g47176.t1	==	Chr08	itf08g12310.t1		LG12	g48023.t1	==	Chr14	itb14g16080.t1
LG12	g47775.t1	==	Chr14	itf14g13660.t1		LG12	g47775.t1	==	Chr15	itb15g00580.t1
LG12	g47775.t1	==	Chr15	itf15g00530.t1

## Sheet: At-Ib-Os
Table S2. Collinearity studies of C2H2-ZFP genes between sweetpotato and other plants.
Chromosome	Gene name of Ipomoea batatas		Chromosome	Gene name of Arabidopsis thaliana		Chromosome	Gene name of Ipomoea batatas		Chromosome	Gene name of Oryza sativa
LG2	g4346.t1	==	Chr1	transcript:AT1G51220.1		LG2	g4816.t1	==	Chr1	transcript:Os01t0838600
LG2	g9146.t1	==	Chr1	transcript:AT1G02030.1		LG2	g4583.t1	==	Chr1	transcript:Os01t0859100
LG2	g4583.t1	==	Chr1	transcript:AT1G08290.1		LG2	g5357.t1	==	Chr10	transcript:Os10t0419200
LG2	g9146.t1	==	Chr2	transcript:AT2G45120.1		LG2	g9146.t1	==	Chr10	transcript:Os10t0555300
LG2	g4816.t1	==	Chr2	transcript:AT2G28710.1		LG2	g9146.t1	==	Chr2	transcript:Os02t0659100
LG2	g4457.t1	==	Chr2	transcript:AT2G26940.1		LG2	g9147.t1	==	Chr2	transcript:Os02t0659500
LG2	g5557.t1	==	Chr2	transcript:AT2G47090.1		LG2	g4816.t1	==	Chr3	transcript:Os03t0279700
LG2	g9146.t1	==	Chr3	transcript:AT3G60580.1		LG2	g9146.t1	==	Chr4	transcript:Os04t0552400
LG2	g4346.t1	==	Chr3	transcript:AT3G20880.1		LG2	g4583.t1	==	Chr5	transcript:Os05t0444200
LG2	g5557.t1	==	Chr3	transcript:AT3G62240.1		LG2	g4346.t1	==	Chr8	transcript:Os08t0504000
LG2	g8402.t1	==	Chr3	transcript:AT3G23130.1		LG2	g4346.t1	==	Chr9	transcript:Os09t0485600
LG2	g4816.t1	==	Chr3	transcript:AT3G46070.1		LG11	g42764.t1	==	Chr7	transcript:Os07t0598800
LG2	g5357.t1	==	Chr4	transcript:AT4G02670.2		LG6	g23492.t1	==	Chr1	transcript:Os01t0935000
LG2	g8402.t1	==	Chr5	transcript:AT5G43540.1		LG5	g20250.t1	==	Chr1	transcript:Os01t0838600
LG2	g4816.t1	==	Chr5	transcript:AT5G59820.1		LG5	g20250.t1	==	Chr3	transcript:Os03t0279700
LG2	g8743.t1	==	Chr5	transcript:AT5G03150.1		LG5	g20250.t1	==	Chr5	transcript:Os05t0114400
LG1	g28.t1	==	Chr5	transcript:AT5G56200.1		LG8	g31565.t1	==	Chr2	transcript:Os02t0182300
LG4	g13791.t1	==	Chr1	transcript:AT1G34370.1		LG8	g30421.t1	==	Chr2	transcript:Os02t0659100
LG4	g13879.t1	==	Chr3	transcript:AT3G23130.1		LG8	g30421.t1	==	Chr4	transcript:Os04t0552400
LG4	g13147.t1	==	Chr3	transcript:AT3G23130.1		LG15	g59998.t1	==	Chr3	transcript:Os03t0425900
LG4	g14765.t1	==	Chr4	transcript:AT4G17810.1		LG15	g59998.t1	==	Chr7	transcript:Os07t0598800
LG4	g13147.t1	==	Chr5	transcript:AT5G43540.1		LG15	g60359.t1	==	Chr7	transcript:Os07t0590100
LG4	g13879.t1	==	Chr5	transcript:AT5G43540.1		LG7	g25647.t1	==	Chr1	transcript:Os01t0838600
LG11	g42764.t1	==	Chr1	transcript:AT1G26590.2		LG7	g25647.t1	==	Chr3	transcript:Os03t0279700
LG11	g43042.t1	==	Chr2	transcript:AT2G41835.1		LG7	g25647.t1	==	Chr5	transcript:Os05t0461200
LG11	g43042.t1	==	Chr3	transcript:AT3G57480.1		LG7	g25647.t1	==	Chr5	transcript:Os05t0114400
LG11	g41791.t1	==	Chr3	transcript:AT3G50700.1		LG13	g55222.t1	==	Chr1	transcript:Os01t0572300
LG3	g9521.t1	==	Chr2	transcript:AT2G48100.1		LG12	g50273.t1	==	Chr3	transcript:Os03t0239300
LG3	g9627.t1	==	Chr3	transcript:AT3G23130.1		LG12	g50311.t1	==	Chr3	transcript:Os03t0237250
LG3	g10160.t1	==	Chr5	transcript:AT5G60470.2		LG12	g47362.t1	==	Chr7	transcript:Os07t0598800
LG3	g9770.t1	==	Chr5	transcript:AT5G48890.1
LG10	g38274.t1	==	Chr2	transcript:AT2G45120.1
LG10	g38349.t1	==	Chr4	transcript:AT4G17810.1
LG10	g38274.t1	==	Chr4	transcript:AT4G16620.1
LG10	g38274.t1	==	Chr5	transcript:AT5G47470.2
LG6	g25153.t1	==	Chr2	transcript:AT2G36480.1
LG6	g25229.t1	==	Chr2	transcript:AT2G36930.1
LG6	g24323.t1	==	Chr2	transcript:AT2G37740.1
LG6	g25001.t1	==	Chr2	transcript:AT2G41940.1
LG6	g24323.t1	==	Chr3	transcript:AT3G53820.1
LG6	g24323.t1	==	Chr3	transcript:AT3G09290.1
LG6	g25213.t1	==	Chr5	transcript:AT5G03510.1
LG6	g24323.t1	==	Chr5	transcript:AT5G06070.1
LG5	g16846.t1	==	Chr1	transcript:AT1G66140.1
LG5	g20250.t1	==	Chr2	transcript:AT2G28710.1
LG5	g20250.t1	==	Chr2	transcript:AT2G37430.1
LG5	g20250.t1	==	Chr3	transcript:AT3G53600.1
LG5	g17056.t1	==	Chr3	transcript:AT3G50700.1
LG5	g20595.t1	==	Chr4	transcript:AT4G25610.1
LG5	g16926.t1	==	Chr4	transcript:AT4G35280.1
LG5	g20250.t1	==	Chr5	transcript:AT5G59820.1
LG5	g17056.t1	==	Chr5	transcript:AT5G66730.1
LG5	g16846.t1	==	Chr5	transcript:AT5G10970.1
LG8	g30421.t1	==	Chr1	transcript:AT1G02030.1
LG8	g31565.t1	==	Chr1	transcript:AT1G80730.1
LG8	g30792.t1	==	Chr1	transcript:AT1G03840.1
LG8	g30421.t1	==	Chr2	transcript:AT2G45120.1
LG8	g30421.t1	==	Chr3	transcript:AT3G60580.1
LG8	g31145.t1	==	Chr5	transcript:AT5G04240.1
LG8	g30792.t1	==	Chr5	transcript:AT5G44160.1
LG15	g60551.t1	==	Chr1	transcript:AT1G75710.1
LG15	g60359.t1	==	Chr1	transcript:AT1G27730.1
LG15	g59998.t1	==	Chr1	transcript:AT1G26610.1
LG15	g60359.t1	==	Chr3	transcript:AT3G49930.1
LG15	g60987.t1	==	Chr3	transcript:AT3G13810.2
LG15	g60857.t1	==	Chr5	transcript:AT5G04390.1
LG15	g61964.t1	==	Chr5	transcript:AT5G10970.1
LG15	g60359.t1	==	Chr5	transcript:AT5G43170.1
LG15	g60359.t1	==	Chr5	transcript:AT5G67450.1
LG15	g60462.t1	==	Chr5	transcript:AT5G66730.1
LG15	g63776.t1	==	Chr5	transcript:AT5G03510.1
LG7	g29733.t1	==	Chr1	transcript:AT1G66140.1
LG7	g30052.t1	==	Chr1	transcript:AT1G26590.2
LG7	g29973.t1	==	Chr2	transcript:AT2G23740.3
LG7	g25647.t1	==	Chr2	transcript:AT2G37430.1
LG7	g25591.t1	==	Chr2	transcript:AT2G37740.1
LG7	g25647.t1	==	Chr2	transcript:AT2G28710.1
LG7	g30158.t1	==	Chr3	transcript:AT3G27970.1
LG7	g30158.t1	==	Chr5	transcript:AT5G40310.2
LG7	g25591.t1	==	Chr5	transcript:AT5G06070.1
LG7	g30219.t1	==	Chr5	transcript:AT5G14140.1
LG7	g25647.t1	==	Chr5	transcript:AT5G59820.1
LG14	g59613.t1	==	Chr1	transcript:AT1G49900.1
LG14	g58360.t1	==	Chr2	transcript:AT2G41940.1
LG14	g56528.t1	==	Chr2	transcript:AT2G45120.1
LG14	g58932.t1	==	Chr2	transcript:AT2G37740.1
LG14	g58932.t1	==	Chr3	transcript:AT3G09290.1
LG14	g56528.t1	==	Chr3	transcript:AT3G60580.1
LG14	g59613.t1	==	Chr3	transcript:AT3G19580.1
LG14	g58496.t1	==	Chr3	transcript:AT3G57670.1
LG14	g58932.t1	==	Chr3	transcript:AT3G53820.1
LG14	g58360.t1	==	Chr3	transcript:AT3G58070.1
LG14	g58360.t1	==	Chr5	transcript:AT5G06650.1
LG14	g58133.t1	==	Chr5	transcript:AT5G03740.1
LG14	g58133.t1	==	Chr5	transcript:AT5G22650.1
LG13	g54481.t1	==	Chr1	transcript:AT1G03840.1
LG13	g55222.t1	==	Chr1	transcript:AT1G55110.2
LG13	g54481.t1	==	Chr5	transcript:AT5G44160.1
LG9	g34175.t1	==	Chr1	transcript:AT1G49900.1
LG9	g34175.t1	==	Chr3	transcript:AT3G19580.1
LG9	g34175.t1	==	Chr5	transcript:AT5G67450.1
LG12	g50273.t1	==	Chr1	transcript:AT1G24625.1
LG12	g50311.t1	==	Chr1	transcript:AT1G25250.3
LG12	g47176.t1	==	Chr1	transcript:AT1G10480.1
LG12	g47362.t1	==	Chr1	transcript:AT1G26590.2
LG12	g50311.t1	==	Chr2	transcript:AT2G01940.3
LG12	g47125.t1	==	Chr2	transcript:AT2G24030.1
LG12	g48023.t1	==	Chr5	transcript:AT5G60470.2

## Sheet: Me-Ib-St
Table S2. Collinearity studies of C2H2-ZFP genes between sweetpotato and other plants.
Chromosome	Gene name of Ipomoea batatas		Chromosome	Gene name of Manihot esculenta		Chromosome	Gene name of Ipomoea batatas		Chromosome	Gene name of Solanum tuberosum
LG2	g5357.t1	==	LG1	transcript:OAY61624		LG2	g9146.t1	==	Chr1	transcript:PGSC0003DMT400066940
LG2	g8402.t1	==	LG1	transcript:OAY61563		LG2	g8821.t1	==	Chr1	transcript:PGSC0003DMT400008488
LG2	g8403.t1	==	LG1	transcript:OAY61564		LG2	g4346.t1	==	Chr11	transcript:PGSC0003DMT400035408
LG2	g4457.t1	==	LG1	transcript:OAY61262		LG2	g4631.t1	==	Chr11	transcript:PGSC0003DMT400001104
LG2	g9146.t1	==	LG1	transcript:OAY62454		LG2	g4457.t1	==	Chr11	transcript:PGSC0003DMT400084805
LG2	g9147.t1	==	LG1	transcript:OAY60033		LG2	g9146.t1	==	Chr5	transcript:PGSC0003DMT400018076
LG2	g4346.t1	==	LG10	transcript:OAY40041		LG2	g4816.t1	==	Chr5	transcript:PGSC0003DMT400060523
LG2	g4816.t1	==	LG11	transcript:OAY37849		LG2	g4816.t1	==	Chr6	transcript:PGSC0003DMT400077933
LG2	g4583.t1	==	LG11	transcript:OAY38196		LG2	g4583.t1	==	Chr6	transcript:PGSC0003DMT400018308
LG2	g4631.t1	==	LG11	transcript:OAY38097		LG2	g4631.t1	==	Chr6	transcript:PGSC0003DMT400018457
LG2	g8743.t1	==	LG11	transcript:OAY37981		LG2	g8402.t1	==	Chr6	transcript:PGSC0003DMT400090654
LG2	g4346.t1	==	LG14	transcript:OAY30070		LG2	g9146.t1	==	Chr8	transcript:PGSC0003DMT400012274
LG2	g8403.t1	==	LG15	transcript:OAY28057		LG2	g9147.t1	==	Chr8	transcript:PGSC0003DMT400012154
LG2	g9147.t1	==	LG2	transcript:OAY56721		LG2	g8743.t1	==	Chr9	transcript:PGSC0003DMT400004390
LG2	g8402.t1	==	LG3	transcript:OAY55614		LG2	g8402.t1	==	Chr9	transcript:PGSC0003DMT400087646
LG2	g8403.t1	==	LG3	transcript:OAY55615		LG2	g5357.t1	==	Chr9	transcript:PGSC0003DMT400049788
LG2	g4816.t1	==	LG4	transcript:OAY51767		LG2	g8402.t1	==	Chr9	transcript:PGSC0003DMT400087646
LG2	g4583.t1	==	LG4	transcript:OAY51415		LG2	g8402.t1	==	Chr9	transcript:PGSC0003DMT400080694
LG2	g4631.t1	==	LG4	transcript:OAY51511		LG1	g1375.t1	==	Chr2	transcript:PGSC0003DMT400040064
LG2	g8743.t1	==	LG4	transcript:OAY51653		LG1	g1375.t1	==	Chr2	transcript:PGSC0003DMT400033039
LG2	g9146.t1	==	LG5	transcript:OAY49356		LG1	g969.t1	==	Chr3	transcript:PGSC0003DMT400040843
LG2	g9147.t1	==	LG5	transcript:OAY49355		LG1	g3617.t1	==	Chr5	transcript:PGSC0003DMT400060463
LG2	g5357.t1	==	LG5	transcript:OAY49772		LG1	g3617.t1	==	Chr6	transcript:PGSC0003DMT400077933
LG2	g5557.t1	==	LG5	transcript:OAY48858		LG1	g969.t1	==	Chr6	transcript:PGSC0003DMT400076929
LG2	g8402.t1	==	LG5	transcript:OAY49834		LG1	g28.t1	==	Chr7	transcript:PGSC0003DMT400056957
LG2	g8403.t1	==	LG5	transcript:OAY49833		LG1	g130.t1	==	Chr7	transcript:PGSC0003DMT400056957
LG2	g4346.t1	==	LG6	transcript:OAY48550		LG4	g13471.t1	==	Chr1	transcript:PGSC0003DMT400038786
LG2	g4816.t1	==	LG7	transcript:OAY46042		LG4	g13791.t1	==	Chr11	transcript:PGSC0003DMT400023881
LG2	g8743.t1	==	LG8	transcript:OAY42659		LG4	g13147.t1	==	Chr6	transcript:PGSC0003DMT400090654
LG2	g4631.t1	==	LG9	transcript:OAY40951		LG4	g13879.t1	==	Chr6	transcript:PGSC0003DMT400090654
LG2	g5557.t1	==	LG9	transcript:OAY42441		LG4	g15433.t1	==	Chr8	transcript:PGSC0003DMT400012274
LG2	g8743.t1	==	LG9	transcript:OAY41044		LG4	g15440.t1	==	Chr8	transcript:PGSC0003DMT400012154
LG1	g969.t1	==	LG14	transcript:OAY30362		LG4	g14765.t1	==	Chr8	transcript:PGSC0003DMT400045148
LG1	g969.t1	==	LG6	transcript:OAY48320		LG4	g13147.t1	==	Chr9	transcript:PGSC0003DMT400087646
LG1	g3617.t1	==	LG7	transcript:OAY46042		LG4	g13879.t1	==	Chr9	transcript:PGSC0003DMT400080694
LG4	g13471.t1	==	LG1	transcript:OAY61895		LG4	g13879.t1	==	Chr9	transcript:PGSC0003DMT400087646
LG4	g13879.t1	==	LG15	transcript:OAY28057		LG11	g46712.t1	==	Chr1	transcript:PGSC0003DMT400027724
LG4	g14765.t1	==	LG15	transcript:OAY29736		LG11	g43286.t1	==	Chr1	transcript:PGSC0003DMT400066536
LG4	g13147.t1	==	LG15	transcript:OAY28057		LG11	g43270.t1	==	Chr1	transcript:PGSC0003DMT400066536
LG4	g13471.t1	==	LG15	transcript:OAY27680		LG11	g41791.t1	==	Chr2	transcript:PGSC0003DMT400033039
LG4	g13791.t1	==	LG18	transcript:OAY23695		LG11	g42764.t1	==	Chr3	transcript:PGSC0003DMT400063111
LG4	g14594.t1	==	LG18	transcript:OAY23362		LG11	g42764.t1	==	Chr4	transcript:PGSC0003DMT400007316
LG4	g13791.t1	==	LG2	transcript:OAY58589		LG11	g43042.t1	==	Chr4	transcript:PGSC0003DMT400070042
LG4	g15440.t1	==	LG2	transcript:OAY56721		LG11	g41791.t1	==	Chr4	transcript:PGSC0003DMT400013174
LG4	g13147.t1	==	LG3	transcript:OAY55614		LG11	g42764.t1	==	Chr5	transcript:PGSC0003DMT400072796
LG4	g13148.t1	==	LG3	transcript:OAY55615		LG11	g41694.t1	==	Chr8	transcript:PGSC0003DMT400077300
LG4	g13879.t1	==	LG3	transcript:OAY55614		LG3	g10160.t1	==	Chr11	transcript:PGSC0003DMT400020945
LG4	g13879.t1	==	LG5	transcript:OAY49834		LG3	g12378.t1	==	Chr5	transcript:PGSC0003DMT400096573
LG4	g13147.t1	==	LG5	transcript:OAY49834		LG3	g10114.t1	==	Chr6	transcript:PGSC0003DMT400008694
LG4	g13148.t1	==	LG5	transcript:OAY49833		LG3	g9627.t1	==	Chr6	transcript:PGSC0003DMT400051678
LG11	g42764.t1	==	LG1	transcript:OAY59396		LG3	g10160.t1	==	Chr6	transcript:PGSC0003DMT400008694
LG11	g46580.t1	==	LG10	transcript:OAY39773		LG3	g9627.t1	==	Chr9	transcript:PGSC0003DMT400080694
LG11	g46712.t1	==	LG10	transcript:OAY39456		LG3	g9521.t1	==	Chr9	transcript:PGSC0003DMT400048561
LG11	g43270.t1	==	LG12	transcript:OAY35522		LG3	g9486.t1	==	Chr9	transcript:PGSC0003DMT400029550
LG11	g41791.t1	==	LG13	transcript:OAY33940		LG3	g9770.t1	==	Chr9	transcript:PGSC0003DMT400040894
LG11	g42764.t1	==	LG2	transcript:OAY56892		LG10	g38976.t1	==	Chr4	transcript:PGSC0003DMT400024144
LG11	g41791.t1	==	LG5	transcript:OAY50774		LG10	g40946.t1	==	Chr5	transcript:PGSC0003DMT400040327
LG11	g43286.t1	==	LG5	transcript:OAY50992		LG10	g41068.t1	==	Chr5	transcript:PGSC0003DMT400040327
LG11	g42764.t1	==	LG5	transcript:OAY50105		LG10	g38349.t1	==	Chr6	transcript:PGSC0003DMT400005376
LG11	g46712.t1	==	LG7	transcript:OAY45230		LG10	g38274.t1	==	Chr8	transcript:PGSC0003DMT400012276
LG11	g43286.t1	==	LG7	transcript:OAY45507		LG10	g38349.t1	==	Chr8	transcript:PGSC0003DMT400045148
LG11	g43270.t1	==	LG7	transcript:OAY45507		LG6	g23153.t1	==	Chr1	transcript:PGSC0003DMT400046968
LG11	g43042.t1	==	LG9	transcript:OAY40452		LG6	g23492.t1	==	Chr1	transcript:PGSC0003DMT400063501
LG3	g9627.t1	==	LG1	transcript:OAY61563		LG6	g24323.t1	==	Chr10	transcript:PGSC0003DMT400028783
LG3	g10114.t1	==	LG11	transcript:OAY37981		LG6	g25001.t1	==	Chr10	transcript:PGSC0003DMT400060839
LG3	g10160.t1	==	LG11	transcript:OAY37981		LG6	g25001.t1	==	Chr10	transcript:PGSC0003DMT400029797
LG3	g9770.t1	==	LG12	transcript:OAY34733		LG6	g25153.t1	==	Chr9	transcript:PGSC0003DMT400007032
LG3	g9770.t1	==	LG13	transcript:OAY32760		LG6	g25213.t1	==	Chr9	transcript:PGSC0003DMT400009871
LG3	g12378.t1	==	LG14	transcript:OAY31269		LG6	g25229.t1	==	Chr9	transcript:PGSC0003DMT400009848
LG3	g9627.t1	==	LG15	transcript:OAY28057		LG6	g24323.t1	==	Chr9	transcript:PGSC0003DMT400022739
LG3	g9627.t1	==	LG3	transcript:OAY55614		LG6	g23492.t1	==	Chr9	transcript:PGSC0003DMT400029550
LG3	g10160.t1	==	LG4	transcript:OAY51653		LG5	g17056.t1	==	Chr2	transcript:PGSC0003DMT400033039
LG3	g10114.t1	==	LG4	transcript:OAY51653		LG5	g17056.t1	==	Chr2	transcript:PGSC0003DMT400040064
LG3	g9486.t1	==	LG5	transcript:OAY49558		LG5	g20595.t1	==	Chr3	transcript:PGSC0003DMT400040843
LG3	g9521.t1	==	LG5	transcript:OAY49664		LG5	g16846.t1	==	Chr4	transcript:PGSC0003DMT400060731
LG3	g9627.t1	==	LG5	transcript:OAY49833		LG5	g16771.t1	==	Chr4	transcript:PGSC0003DMT400008898
LG3	g12378.t1	==	LG6	transcript:OAY47342		LG5	g17056.t1	==	Chr4	transcript:PGSC0003DMT400013174
LG10	g38274.t1	==	LG1	transcript:OAY60034		LG5	g20250.t1	==	Chr5	transcript:PGSC0003DMT400060463
LG10	g40946.t1	==	LG1	transcript:OAY61527		LG5	g20595.t1	==	Chr6	transcript:PGSC0003DMT400076929
LG10	g41068.t1	==	LG1	transcript:OAY61527		LG5	g20250.t1	==	Chr6	transcript:PGSC0003DMT400077933
LG10	g38641.t1	==	LG13	transcript:OAY33940		LG8	g30420.t1	==	Chr1	transcript:PGSC0003DMT400066938
LG10	g38349.t1	==	LG15	transcript:OAY29736		LG8	g30421.t1	==	Chr1	transcript:PGSC0003DMT400066940
LG10	g38274.t1	==	LG2	transcript:OAY56722		LG8	g31565.t1	==	Chr3	transcript:PGSC0003DMT400036628
LG10	g38976.t1	==	LG5	transcript:OAY51114		LG8	g33448.t1	==	Chr3	transcript:PGSC0003DMT400039224
LG6	g24323.t1	==	LG1	transcript:OAY61173		LG8	g30421.t1	==	Chr5	transcript:PGSC0003DMT400018076
LG6	g25213.t1	==	LG10	transcript:OAY38907		LG8	g31565.t1	==	Chr6	transcript:PGSC0003DMT400073330
LG6	g25213.t1	==	LG11	transcript:OAY38097		LG8	g30792.t1	==	Chr7	transcript:PGSC0003DMT400024272
LG6	g24323.t1	==	LG2	transcript:OAY57836		LG8	g30421.t1	==	Chr8	transcript:PGSC0003DMT400012274
LG6	g25213.t1	==	LG4	transcript:OAY51511		LG15	g60857.t1	==	Chr11	transcript:PGSC0003DMT400079773
LG6	g24701.t1	==	LG4	transcript:OAY53336		LG15	g60359.t1	==	Chr12	transcript:PGSC0003DMT400030168
LG6	g23492.t1	==	LG5	transcript:OAY49558		LG15	g60462.t1	==	Chr2	transcript:PGSC0003DMT400033039
LG6	g24323.t1	==	LG7	transcript:OAY46131		LG15	g60987.t1	==	Chr3	transcript:PGSC0003DMT400006385
LG6	g23492.t1	==	LG8	transcript:OAY44064		LG15	g59998.t1	==	Chr3	transcript:PGSC0003DMT400063111
LG6	g23153.t1	==	LG8	transcript:OAY43909		LG15	g60359.t1	==	Chr4	transcript:PGSC0003DMT400055391
LG6	g25153.t1	==	LG8	transcript:OAY42850		LG15	g60462.t1	==	Chr4	transcript:PGSC0003DMT400013174
LG6	g25213.t1	==	LG8	transcript:OAY42745		LG15	g60551.t1	==	Chr4	transcript:PGSC0003DMT400025521
LG6	g25229.t1	==	LG8	transcript:OAY42724		LG15	g59998.t1	==	Chr5	transcript:PGSC0003DMT400072796
LG6	g24323.t1	==	LG9	transcript:OAY41358		LG15	g60987.t1	==	Chr6	transcript:PGSC0003DMT400012504
LG6	g25213.t1	==	LG9	transcript:OAY40951		LG15	g60857.t1	==	Chr6	transcript:PGSC0003DMT400018457
LG6	g25229.t1	==	LG9	transcript:OAY40996		LG15	g62421.t1	==	Chr8	transcript:PGSC0003DMT400021189
LG6	g23153.t1	==	LG9	transcript:OAY42458		LG15	g63776.t1	==	Chr9	transcript:PGSC0003DMT400009871
LG6	g23492.t1	==	LG9	transcript:OAY42301		LG7	g25591.t1	==	Chr10	transcript:PGSC0003DMT400028783
LG5	g16846.t1	==	LG1	transcript:OAY60555		LG7	g29747.t1	==	Chr11	transcript:PGSC0003DMT400034440
LG5	g20250.t1	==	LG11	transcript:OAY37849		LG7	g29664.t1	==	Chr11	transcript:PGSC0003DMT400034440
LG5	g16771.t1	==	LG12	transcript:OAY35826		LG7	g30158.t1	==	Chr2	transcript:PGSC0003DMT400001299
LG5	g17056.t1	==	LG13	transcript:OAY33940		LG7	g30219.t1	==	Chr2	transcript:PGSC0003DMT400052062
LG5	g20595.t1	==	LG14	transcript:OAY30362		LG7	g30158.t1	==	Chr2	transcript:PGSC0003DMT400017908
LG5	g17374.t1	==	LG14	transcript:OAY31109		LG7	g30052.t1	==	Chr3	transcript:PGSC0003DMT400063111
LG5	g16846.t1	==	LG2	transcript:OAY57213		LG7	g29884.t1	==	Chr4	transcript:PGSC0003DMT400008898
LG5	g16926.t1	==	LG2	transcript:OAY57644		LG7	g30052.t1	==	Chr4	transcript:PGSC0003DMT400007316
LG5	g20250.t1	==	LG4	transcript:OAY51767		LG7	g29733.t1	==	Chr4	transcript:PGSC0003DMT400075899
LG5	g17056.t1	==	LG5	transcript:OAY50774		LG7	g25647.t1	==	Chr5	transcript:PGSC0003DMT400060463
LG5	g17374.t1	==	LG5	transcript:OAY50105		LG7	g25647.t1	==	Chr6	transcript:PGSC0003DMT400077933
LG5	g20595.t1	==	LG6	transcript:OAY48320		LG7	g25591.t1	==	Chr9	transcript:PGSC0003DMT400022739
LG5	g17374.t1	==	LG6	transcript:OAY47551		LG14	g59613.t1	==	Chr1	transcript:PGSC0003DMT400084751
LG5	g20250.t1	==	LG7	transcript:OAY46042		LG14	g57560.t1	==	Chr1	transcript:PGSC0003DMT400017556
LG8	g30421.t1	==	LG1	transcript:OAY62454		LG14	g56528.t1	==	Chr1	transcript:PGSC0003DMT400066940
LG8	g31565.t1	==	LG11	transcript:OAY36976		LG14	g58932.t1	==	Chr10	transcript:PGSC0003DMT400028783
LG8	g30792.t1	==	LG13	transcript:OAY33995		LG14	g58671.t1	==	Chr10	transcript:PGSC0003DMT400018559
LG8	g33448.t1	==	LG14	transcript:OAY30752		LG14	g58360.t1	==	Chr10	transcript:PGSC0003DMT400060839
LG8	g30421.t1	==	LG14	transcript:OAY30515		LG14	g58360.t1	==	Chr10	transcript:PGSC0003DMT400029797
LG8	g31565.t1	==	LG16	transcript:OAY27462		LG14	g58133.t1	==	Chr11	transcript:PGSC0003DMT400068253
LG8	g30420.t1	==	LG2	transcript:OAY56719		LG14	g59613.t1	==	Chr4	transcript:PGSC0003DMT400055391
LG8	g31565.t1	==	LG3	transcript:OAY53619		LG14	g58932.t1	==	Chr9	transcript:PGSC0003DMT400022739
LG8	g31565.t1	==	LG4	transcript:OAY52708		LG14	g58133.t1	==	Chr9	transcript:PGSC0003DMT400006927
LG8	g30421.t1	==	LG5	transcript:OAY49355		LG13	g53686.t1	==	Chr3	transcript:PGSC0003DMT400062866
LG8	g33407.t1	==	LG6	transcript:OAY47893		LG13	g55348.t1	==	Chr3	transcript:PGSC0003DMT400079735
LG8	g33448.t1	==	LG6	transcript:OAY47893		LG13	g55222.t1	==	Chr3	transcript:PGSC0003DMT400006385
LG8	g30421.t1	==	LG6	transcript:OAY48128		LG13	g51658.t1	==	Chr3	transcript:PGSC0003DMT400036628
LG8	g31145.t1	==	LG7	transcript:OAY45856		LG13	g55222.t1	==	Chr6	transcript:PGSC0003DMT400012504
LG15	g59998.t1	==	LG1	transcript:OAY59396		LG13	g55348.t1	==	Chr6	transcript:PGSC0003DMT400069306
LG15	g60857.t1	==	LG10	transcript:OAY38907		LG13	g54481.t1	==	Chr7	transcript:PGSC0003DMT400024272
LG15	g60987.t1	==	LG11	transcript:OAY36499		LG13	g54553.t1	==	Chr7	transcript:PGSC0003DMT400024272
LG15	g60359.t1	==	LG12	transcript:OAY35570		LG13	g55222.t1	==	Chr8	transcript:PGSC0003DMT400021189
LG15	g60462.t1	==	LG13	transcript:OAY33940		LG9	g34160.t1	==	Chr1	transcript:PGSC0003DMT400066536
LG15	g59998.t1	==	LG14	transcript:OAY31109		LG9	g34175.t1	==	Chr1	transcript:PGSC0003DMT400084751
LG15	g61964.t1	==	LG16	transcript:OAY27462		LG9	g35603.t1	==	Chr1	transcript:PGSC0003DMT400007289
LG15	g60359.t1	==	LG18	transcript:OAY23019		LG9	g34175.t1	==	Chr4	transcript:PGSC0003DMT400055391
LG15	g60551.t1	==	LG18	transcript:OAY22642		LG12	g50273.t1	==	Chr1	transcript:PGSC0003DMT400058625
LG15	g61964.t1	==	LG3	transcript:OAY53619		LG12	g47775.t1	==	Chr11	transcript:PGSC0003DMT400001102
LG15	g60987.t1	==	LG3	transcript:OAY54112		LG12	g47176.t1	==	Chr3	transcript:PGSC0003DMT400062866
LG15	g60987.t1	==	LG4	transcript:OAY53157		LG12	g47362.t1	==	Chr3	transcript:PGSC0003DMT400063111
LG15	g59998.t1	==	LG5	transcript:OAY50105		LG12	g50273.t1	==	Chr4	transcript:PGSC0003DMT400075899
LG15	g60359.t1	==	LG5	transcript:OAY51013		LG12	g47362.t1	==	Chr4	transcript:PGSC0003DMT400007316
LG15	g60462.t1	==	LG5	transcript:OAY50774		LG12	g47362.t1	==	Chr5	transcript:PGSC0003DMT400072796
LG15	g60551.t1	==	LG5	transcript:OAY50591		LG12	g47176.t1	==	Chr5	transcript:PGSC0003DMT400040327
LG15	g59998.t1	==	LG6	transcript:OAY47551		LG12	g48023.t1	==	Chr6	transcript:PGSC0003DMT400008694
LG15	g63776.t1	==	LG8	transcript:OAY42745		LG12	g47775.t1	==	Chr6	transcript:PGSC0003DMT400018457
LG15	g63776.t1	==	LG9	transcript:OAY40951		LG12	g47125.t1	==	Chr7	transcript:PGSC0003DMT400029074
LG7	g30052.t1	==	LG1	transcript:OAY59396		LG12	g47775.t1	==	Chr9	transcript:PGSC0003DMT400009871
LG7	g25591.t1	==	LG1	transcript:OAY61173
LG7	g29733.t1	==	LG1	transcript:OAY60555
LG7	g25647.t1	==	LG10	transcript:OAY38694
LG7	g25647.t1	==	LG11	transcript:OAY37849
LG7	g29884.t1	==	LG12	transcript:OAY35826
LG7	g29973.t1	==	LG13	transcript:OAY33900
LG7	g26787.t1	==	LG14	transcript:OAY31841
LG7	g30052.t1	==	LG14	transcript:OAY31109
LG7	g30219.t1	==	LG15	transcript:OAY29655
LG7	g30158.t1	==	LG17	transcript:OAY25804
LG7	g29494.t1	==	LG2	transcript:OAY57644
LG7	g25591.t1	==	LG2	transcript:OAY57836
LG7	g30052.t1	==	LG2	transcript:OAY56892
LG7	g29733.t1	==	LG2	transcript:OAY57213
LG7	g25647.t1	==	LG4	transcript:OAY51767
LG7	g30052.t1	==	LG5	transcript:OAY50105
LG7	g30052.t1	==	LG6	transcript:OAY47551
LG7	g26787.t1	==	LG6	transcript:OAY46886
LG7	g25591.t1	==	LG7	transcript:OAY46131
LG7	g25647.t1	==	LG7	transcript:OAY46042
LG7	g25591.t1	==	LG9	transcript:OAY41358
LG14	g58932.t1	==	LG1	transcript:OAY61173
LG14	g56528.t1	==	LG1	transcript:OAY62454
LG14	g59424.t1	==	LG10	transcript:OAY39773
LG14	g58133.t1	==	LG11	transcript:OAY38142
LG14	g59613.t1	==	LG18	transcript:OAY23019
LG14	g58932.t1	==	LG2	transcript:OAY57836
LG14	g58133.t1	==	LG4	transcript:OAY51468
LG14	g56528.t1	==	LG5	transcript:OAY49355
LG14	g59613.t1	==	LG5	transcript:OAY51013
LG14	g59613.t1	==	LG7	transcript:OAY45452
LG14	g58932.t1	==	LG7	transcript:OAY46131
LG14	g58496.t1	==	LG8	transcript:OAY43172
LG14	g58360.t1	==	LG9	transcript:OAY40648
LG14	g58932.t1	==	LG9	transcript:OAY41358
LG14	g58496.t1	==	LG9	transcript:OAY40532
LG13	g53686.t1	==	LG1	transcript:OAY61527
LG13	g55222.t1	==	LG11	transcript:OAY36499
LG13	g54481.t1	==	LG13	transcript:OAY33995
LG13	g54553.t1	==	LG13	transcript:OAY33995
LG13	g55222.t1	==	LG3	transcript:OAY54112
LG13	g55222.t1	==	LG4	transcript:OAY53157
LG13	g51658.t1	==	LG4	transcript:OAY52708
LG9	g34160.t1	==	LG12	transcript:OAY35522
LG9	g34175.t1	==	LG18	transcript:OAY23019
LG9	g34160.t1	==	LG5	transcript:OAY50992
LG9	g34175.t1	==	LG5	transcript:OAY51013
LG12	g47176.t1	==	LG1	transcript:OAY61527
LG12	g47362.t1	==	LG1	transcript:OAY59396
LG12	g48023.t1	==	LG11	transcript:OAY37981
LG12	g47362.t1	==	LG14	transcript:OAY31109
LG12	g47125.t1	==	LG14	transcript:OAY31841
LG12	g50273.t1	==	LG15	transcript:OAY29341
LG12	g50311.t1	==	LG15	transcript:OAY29366
LG12	g50311.t1	==	LG17	transcript:OAY25381
LG12	g47362.t1	==	LG2	transcript:OAY56892
LG12	g47775.t1	==	LG4	transcript:OAY51511
LG12	g48023.t1	==	LG4	transcript:OAY51653
LG12	g47362.t1	==	LG5	transcript:OAY50105
LG12	g47125.t1	==	LG6	transcript:OAY46886
LG12	g47775.t1	==	LG8	transcript:OAY42745
LG12	g48023.t1	==	LG8	transcript:OAY42659

## Sheet: Hv-Ib-Zm
Table S2. Collinearity studies of C2H2-ZFP genes between sweetpotato and other plants.
Chromosome	Gene name of Ipomoea batatas		Chromosome	Gene name of Hordeum vulgare		Chromosome	Gene name of Ipomoea batatas		Chromosome	Gene name of Zea mays
LG2	g4583.t1	==	1H	transcript:HORVU.MOREX.r3.1HG0074710.1		LG2	g4346.t1	==	Chr1	transcript:Zm00001eb034700_T001
LG2	g9146.t1	==	2H	transcript:HORVU.MOREX.r3.2HG0189400.1		LG2	g4816.t1	==	Chr1	transcript:Zm00001eb012700_T001
LG2	g4583.t1	==	3H	transcript:HORVU.MOREX.r3.3HG0300790.1		LG2	g9146.t1	==	Chr10	transcript:Zm00001eb429620_T002
LG2	g4346.t1	==	5H	transcript:HORVU.MOREX.r3.5HG0490540.1		LG2	g9146.t1	==	Chr2	transcript:Zm00001eb074570_T001
LG2	g9146.t1	==	6H	transcript:HORVU.MOREX.r3.6HG0601300.1		LG2	g4583.t1	==	Chr3	transcript:Zm00001eb147260_T001
LG1	g3617.t1	==	3H	transcript:HORVU.MOREX.r3.3HG0303000.1		LG2	g4816.t1	==	Chr3	transcript:Zm00001eb148570_T001
LG4	g13147.t1	==	4H	transcript:HORVU.MOREX.r3.4HG0408240.1		LG2	g9146.t1	==	Chr4	transcript:Zm00001eb186640_T001
LG6	g23492.t1	==	3H	transcript:HORVU.MOREX.r3.3HG0314040.1		LG2	g9147.t1	==	Chr4	transcript:Zm00001eb186650_T001
LG6	g21513.t1	==	3H	transcript:HORVU.MOREX.r3.3HG0267140.1		LG2	g9147.t1	==	Chr5	transcript:Zm00001eb249610_T001
LG5	g20250.t1	==	4H	transcript:HORVU.MOREX.r3.4HG0387000.1		LG2	g4816.t1	==	Chr6	transcript:Zm00001eb266420_T001
LG5	g20250.t1	==	5H	transcript:HORVU.MOREX.r3.5HG0525940.1		LG2	g9147.t1	==	Chr9	transcript:Zm00001eb391490_T001
LG8	g30421.t1	==	2H	transcript:HORVU.MOREX.r3.2HG0189400.1		LG2	g4816.t1	==	Chr9	transcript:Zm00001eb397490_T001
LG8	g31565.t1	==	6H	transcript:HORVU.MOREX.r3.6HG0568410.1		LG11	g42764.t1	==	Chr2	transcript:Zm00001eb108460_T001
LG8	g30421.t1	==	6H	transcript:HORVU.MOREX.r3.6HG0601300.1		LG10	g38349.t1	==	Chr2	transcript:Zm00001eb072410_T001
LG15	g60359.t1	==	2H	transcript:HORVU.MOREX.r3.2HG0129490.1		LG5	g20250.t1	==	Chr1	transcript:Zm00001eb012700_T001
LG7	g25647.t1	==	4H	transcript:HORVU.MOREX.r3.4HG0387000.1		LG5	g20250.t1	==	Chr3	transcript:Zm00001eb148580_T001
LG7	g25647.t1	==	5H	transcript:HORVU.MOREX.r3.5HG0526110.1		LG5	g20250.t1	==	Chr8	transcript:Zm00001eb368070_T001
LG14	g58932.t1	==	4H	transcript:HORVU.MOREX.r3.4HG0357380.1		LG5	g20250.t1	==	Chr9	transcript:Zm00001eb397490_T001
LG13	g55222.t1	==	3H	transcript:HORVU.MOREX.r3.3HG0267140.1		LG8	g30421.t1	==	Chr1	transcript:Zm00001eb023490_T001
LG12	g47362.t1	==	2H	transcript:HORVU.MOREX.r3.2HG0128270.1		LG8	g30421.t1	==	Chr2	transcript:Zm00001eb074570_T001
LG12	g50273.t1	==	4H	transcript:HORVU.MOREX.r3.4HG0393120.1		LG8	g30421.t1	==	Chr4	transcript:Zm00001eb186640_T001
LG12	g50311.t1	==	4H	transcript:HORVU.MOREX.r3.4HG0393610.1		LG15	g60359.t1	==	Chr7	transcript:Zm00001eb326170_T001
						LG7	g25647.t1	==	Chr1	transcript:Zm00001eb012700_T001
						LG7	g25647.t1	==	Chr3	transcript:Zm00001eb148570_T001
						LG7	g25647.t1	==	Chr6	transcript:Zm00001eb266420_T001
						LG7	g25647.t1	==	Chr8	transcript:Zm00001eb368070_T001
						LG7	g30052.t1	==	Chr9	transcript:Zm00001eb393210_T001
						LG7	g25647.t1	==	Chr9	transcript:Zm00001eb397490_T001
						LG13	g55222.t1	==	Chr3	transcript:Zm00001eb160120_T001
						LG12	g50273.t1	==	Chr1	transcript:Zm00001eb010170_T002
						LG12	g50311.t1	==	Chr1	transcript:Zm00001eb010050_T002
						LG12	g47125.t1	==	Chr7	transcript:Zm00001eb313060_T001
						LG12	g50273.t1	==	Chr9	transcript:Zm00001eb399100_T001
						LG12	g50311.t1	==	Chr9	transcript:Zm00001eb399180_T002
