# Supplementary material for: Genome-wide identification of the C2H2 zinc finger gene family and expression analysis under salt stress in sweetpotato
Source: Front Plant Sci. 2023 Dec 13;14:1301848. doi: 10.3389/fpls.2023.1301848 (PMC10752007; doi:10.3389/fpls.2023.1301848)
Supplement: Supplementary file 1 [file DataSheet_1.zip › Table 3.xlsx]

## Sheet: Sheet1
Table S3 Cis-elements related to hormone and abiotic stress within the IbZFP gene promoters.
Gene name	start	end	cis-acting element
IbZFP1	87	127	abscisic acid responsive element
IbZFP1	88	128	abscisic acid responsive element
IbZFP1	39	79	MeJA responsive element
IbZFP1	315	355	MeJA responsive element
IbZFP1	1267	1307	MeJA responsive element
IbZFP1	39	79	MeJA responsive element
IbZFP1	315	355	MeJA responsive element
IbZFP1	1267	1307	MeJA responsive element
IbZFP1	606	646	salicylic acid responsive element
IbZFP10	36	76	gibberellin responsive element
IbZFP10	710	750	gibberellin responsive element
IbZFP10	440	480	auxin responsive element
IbZFP10	258	298	MeJA responsive element
IbZFP10	426	466	MeJA responsive element
IbZFP10	853	893	MeJA responsive element
IbZFP10	938	978	MeJA responsive element
IbZFP10	1055	1095	MeJA responsive element
IbZFP10	1226	1266	abscisic acid responsive element
IbZFP10	321	361	salicylic acid responsive element
IbZFP10	1618	1658	salicylic acid responsive element
IbZFP10	1772	1812	salicylic acid responsive element
IbZFP10	258	298	MeJA responsive element
IbZFP10	426	466	MeJA responsive element
IbZFP10	853	893	MeJA responsive element
IbZFP10	938	978	MeJA responsive element
IbZFP10	1055	1095	MeJA responsive element
IbZFP11	284	324	gibberellin responsive element
IbZFP11	668	708	salicylic acid responsive element
IbZFP11	1047	1087	salicylic acid responsive element
IbZFP11	1183	1223	salicylic acid responsive element
IbZFP11	1958	1998	salicylic acid responsive element
IbZFP11	961	1001	abscisic acid responsive element
IbZFP11	1757	1797	gibberellin responsive element
IbZFP12	359	399	auxin responsive element
IbZFP12	876	916	salicylic acid responsive element
IbZFP12	1871	1911	salicylic acid responsive element
IbZFP12	1621	1661	MeJA responsive element
IbZFP12	993	1033	gibberellin responsive element
IbZFP12	1769	1809	gibberellin responsive element
IbZFP12	1621	1661	MeJA responsive element
IbZFP12	814	854	abscisic acid responsive element
IbZFP13	592	632	MeJA responsive element
IbZFP13	914	954	MeJA responsive element
IbZFP13	1023	1063	MeJA responsive element
IbZFP13	1601	1641	MeJA responsive element
IbZFP13	33	73	auxin responsive element
IbZFP13	592	632	MeJA responsive element
IbZFP13	914	954	MeJA responsive element
IbZFP13	1023	1063	MeJA responsive element
IbZFP13	1601	1641	MeJA responsive element
IbZFP13	590	630	abscisic acid responsive element
IbZFP13	1021	1061	abscisic acid responsive element
IbZFP13	1462	1502	abscisic acid responsive element
IbZFP13	847	887	gibberellin responsive element
IbZFP14	802	842	salicylic acid responsive element
IbZFP14	1967	2007	MeJA responsive element
IbZFP14	240	280	gibberellin responsive element
IbZFP14	1967	2007	MeJA responsive element
IbZFP14	1226	1266	abscisic acid responsive element
IbZFP15	25	65	salicylic acid responsive element
IbZFP15	165	205	MeJA responsive element
IbZFP15	223	263	MeJA responsive element
IbZFP15	1330	1370	gibberellin responsive element
IbZFP15	165	205	MeJA responsive element
IbZFP15	223	263	MeJA responsive element
IbZFP15	409	449	abscisic acid responsive element
IbZFP15	754	794	abscisic acid responsive element
IbZFP16	247	287	salicylic acid responsive element
IbZFP16	999	1039	MeJA responsive element
IbZFP16	1913	1953	MeJA responsive element
IbZFP16	1939	1979	MeJA responsive element
IbZFP16	180	220	gibberellin responsive element
IbZFP16	999	1039	MeJA responsive element
IbZFP16	1913	1953	MeJA responsive element
IbZFP16	1939	1979	MeJA responsive element
IbZFP17	418	458	gibberellin responsive element
IbZFP17	1473	1513	auxin responsive element
IbZFP17	851	891	abscisic acid responsive element
IbZFP17	130	170	salicylic acid responsive element
IbZFP17	1434	1474	salicylic acid responsive element
IbZFP18	1917	1957	abscisic acid responsive element
IbZFP18	589	629	auxin responsive element
IbZFP18	1740	1780	MeJA responsive element
IbZFP18	1740	1780	MeJA responsive element
IbZFP19	557	597	gibberellin responsive element
IbZFP19	990	1030	gibberellin responsive element
IbZFP19	91	131	MeJA responsive element
IbZFP19	864	904	auxin responsive element
IbZFP19	472	512	abscisic acid responsive element
IbZFP19	473	513	abscisic acid responsive element
IbZFP19	1776	1816	salicylic acid responsive element
IbZFP19	91	131	MeJA responsive element
IbZFP20	348	388	salicylic acid responsive element
IbZFP20	1876	1916	salicylic acid responsive element
IbZFP20	276	316	abscisic acid responsive element
IbZFP20	991	1031	abscisic acid responsive element
IbZFP20	992	1032	abscisic acid responsive element
IbZFP20	1403	1443	abscisic acid responsive element
IbZFP20	1376	1416	gibberellin responsive element
IbZFP21	145	185	abscisic acid responsive element
IbZFP21	174	214	abscisic acid responsive element
IbZFP22	1851	1891	salicylic acid responsive element
IbZFP22	1708	1748	gibberellin responsive element
IbZFP22	1388	1428	MeJA responsive element
IbZFP22	1388	1428	MeJA responsive element
IbZFP22	355	395	abscisic acid responsive element
IbZFP22	1959	1999	abscisic acid responsive element
IbZFP23	166	206	gibberellin responsive element
IbZFP23	192	232	auxin responsive element
IbZFP23	64	104	abscisic acid responsive element
IbZFP23	393	433	salicylic acid responsive element
IbZFP23	1942	1982	salicylic acid responsive element
IbZFP24	1614	1654	gibberellin responsive element
IbZFP24	483	523	abscisic acid responsive element
IbZFP25	1952	1992	salicylic acid responsive element
IbZFP25	94	134	MeJA responsive element
IbZFP25	1320	1360	MeJA responsive element
IbZFP25	1844	1884	MeJA responsive element
IbZFP25	752	792	auxin responsive element
IbZFP25	94	134	MeJA responsive element
IbZFP25	1320	1360	MeJA responsive element
IbZFP25	1844	1884	MeJA responsive element
IbZFP26	711	751	abscisic acid responsive element
IbZFP26	1551	1591	MeJA responsive element
IbZFP26	1551	1591	MeJA responsive element
IbZFP27	294	334	MeJA responsive element
IbZFP27	532	572	gibberellin responsive element
IbZFP27	1401	1441	auxin responsive element
IbZFP27	444	484	abscisic acid responsive element
IbZFP27	294	334	MeJA responsive element
IbZFP28	6	46	auxin responsive element
IbZFP28	1691	1731	salicylic acid responsive element
IbZFP28	126	166	gibberellin responsive element
IbZFP29	1692	1732	salicylic acid responsive element
IbZFP29	1	41	auxin responsive element
IbZFP29	676	716	auxin responsive element
IbZFP29	125	165	gibberellin responsive element
IbZFP3	641	681	MeJA responsive element
IbZFP3	641	681	MeJA responsive element
IbZFP3	834	874	auxin responsive element
IbZFP3	864	904	auxin responsive element
IbZFP3	945	985	abscisic acid responsive element
IbZFP3	1002	1042	abscisic acid responsive element
IbZFP3	1036	1076	abscisic acid responsive element
IbZFP3	1289	1329	abscisic acid responsive element
IbZFP30	1304	1344	MeJA responsive element
IbZFP30	17	57	abscisic acid responsive element
IbZFP30	18	58	abscisic acid responsive element
IbZFP30	1102	1142	gibberellin responsive element
IbZFP30	583	623	salicylic acid responsive element
IbZFP30	1304	1344	MeJA responsive element
IbZFP31	30	70	salicylic acid responsive element
IbZFP31	1798	1838	MeJA responsive element
IbZFP31	1798	1838	MeJA responsive element
IbZFP31	1032	1072	abscisic acid responsive element
IbZFP32	1048	1088	MeJA responsive element
IbZFP32	1254	1294	abscisic acid responsive element
IbZFP32	1255	1295	abscisic acid responsive element
IbZFP32	1907	1947	gibberellin responsive element
IbZFP32	1048	1088	MeJA responsive element
IbZFP33	847	887	auxin responsive element
IbZFP33	550	590	gibberellin responsive element
IbZFP33	972	1012	gibberellin responsive element
IbZFP34	601	641	MeJA responsive element
IbZFP34	601	641	MeJA responsive element
IbZFP34	22	62	abscisic acid responsive element
IbZFP34	1870	1910	abscisic acid responsive element
IbZFP35	1135	1175	MeJA responsive element
IbZFP35	56	96	gibberellin responsive element
IbZFP35	389	429	gibberellin responsive element
IbZFP35	1135	1175	MeJA responsive element
IbZFP37	1490	1530	salicylic acid responsive element
IbZFP39	762	802	auxin responsive element
IbZFP39	950	990	auxin responsive element
IbZFP39	785	825	abscisic acid responsive element
IbZFP39	786	826	abscisic acid responsive element
IbZFP39	1232	1272	abscisic acid responsive element
IbZFP39	1234	1274	abscisic acid responsive element
IbZFP39	1235	1275	abscisic acid responsive element
IbZFP39	1575	1615	abscisic acid responsive element
IbZFP39	568	608	gibberellin responsive element
IbZFP39	139	179	salicylic acid responsive element
IbZFP4	1820	1860	MeJA responsive element
IbZFP4	1196	1236	auxin responsive element
IbZFP4	1202	1242	auxin responsive element
IbZFP4	1820	1860	MeJA responsive element
IbZFP40	690	730	abscisic acid responsive element
IbZFP40	693	733	abscisic acid responsive element
IbZFP40	1014	1054	abscisic acid responsive element
IbZFP40	1457	1497	abscisic acid responsive element
IbZFP40	251	291	MeJA responsive element
IbZFP40	1135	1175	MeJA responsive element
IbZFP40	248	288	auxin responsive element
IbZFP40	251	291	MeJA responsive element
IbZFP40	1135	1175	MeJA responsive element
IbZFP41	1364	1404	abscisic acid responsive element
IbZFP41	1365	1405	abscisic acid responsive element
IbZFP5	391	431	MeJA responsive element
IbZFP5	1972	2012	MeJA responsive element
IbZFP5	1382	1422	salicylic acid responsive element
IbZFP5	1582	1622	salicylic acid responsive element
IbZFP5	1708	1748	gibberellin responsive element
IbZFP5	76	116	abscisic acid responsive element
IbZFP5	393	433	abscisic acid responsive element
IbZFP5	391	431	MeJA responsive element
IbZFP5	1972	2012	MeJA responsive element
IbZFP6	1363	1403	salicylic acid responsive element
IbZFP6	1137	1177	MeJA responsive element
IbZFP6	1738	1778	MeJA responsive element
IbZFP6	1137	1177	MeJA responsive element
IbZFP6	1738	1778	MeJA responsive element
IbZFP6	869	909	abscisic acid responsive element
IbZFP6	870	910	abscisic acid responsive element
IbZFP7	607	647	abscisic acid responsive element
IbZFP7	1210	1250	auxin responsive element
IbZFP7	1269	1309	MeJA responsive element
IbZFP7	1457	1497	MeJA responsive element
IbZFP7	1269	1309	MeJA responsive element
IbZFP7	1457	1497	MeJA responsive element
IbZFP7	830	870	gibberellin responsive element
IbZFP7	1953	1993	gibberellin responsive element
IbZFP8	504	544	salicylic acid responsive element
IbZFP8	1826	1866	salicylic acid responsive element
IbZFP9	695	735	gibberellin responsive element
IbZFP117	1364	1404	gibberellin responsive element
IbZFP117	1060	1100	salicylic acid responsive element
IbZFP122	61	101	MeJA responsive element
IbZFP122	74	114	MeJA responsive element
IbZFP122	1507	1547	MeJA responsive element
IbZFP122	1942	1982	MeJA responsive element
IbZFP122	61	101	MeJA responsive element
IbZFP122	74	114	MeJA responsive element
IbZFP122	1507	1547	MeJA responsive element
IbZFP122	1942	1982	MeJA responsive element
IbZFP122	71	111	abscisic acid responsive element
IbZFP122	728	768	abscisic acid responsive element
IbZFP122	1177	1217	abscisic acid responsive element
IbZFP122	1970	2010	abscisic acid responsive element
IbZFP123	1037	1077	abscisic acid responsive element
IbZFP123	1369	1409	abscisic acid responsive element
IbZFP123	80	120	MeJA responsive element
IbZFP123	591	631	MeJA responsive element
IbZFP123	1317	1357	MeJA responsive element
IbZFP123	80	120	MeJA responsive element
IbZFP123	591	631	MeJA responsive element
IbZFP123	1317	1357	MeJA responsive element
IbZFP123	602	642	auxin responsive element
IbZFP123	609	649	auxin responsive element
IbZFP124	1685	1725	salicylic acid responsive element
IbZFP125	1067	1107	salicylic acid responsive element
IbZFP125	1404	1444	auxin responsive element
IbZFP125	617	657	abscisic acid responsive element
IbZFP125	618	658	abscisic acid responsive element
IbZFP125	1757	1797	gibberellin responsive element
IbZFP125	116	156	MeJA responsive element
IbZFP125	137	177	MeJA responsive element
IbZFP125	116	156	MeJA responsive element
IbZFP125	137	177	MeJA responsive element
IbZFP126	201	241	gibberellin responsive element
IbZFP126	1911	1951	abscisic acid responsive element
IbZFP126	990	1030	auxin responsive element
IbZFP126	50	90	salicylic acid responsive element
IbZFP126	1396	1436	salicylic acid responsive element
IbZFP126	1935	1975	salicylic acid responsive element
IbZFP127	1914	1954	abscisic acid responsive element
IbZFP127	994	1034	auxin responsive element
IbZFP127	77	117	salicylic acid responsive element
IbZFP127	1399	1439	salicylic acid responsive element
IbZFP127	1938	1978	salicylic acid responsive element
IbZFP128	605	645	auxin responsive element
IbZFP128	106	146	gibberellin responsive element
IbZFP128	1115	1155	abscisic acid responsive element
IbZFP128	1416	1456	salicylic acid responsive element
IbZFP129	604	644	abscisic acid responsive element
IbZFP129	1403	1443	abscisic acid responsive element
IbZFP130	1186	1226	MeJA responsive element
IbZFP130	1186	1226	MeJA responsive element
IbZFP131	197	237	abscisic acid responsive element
IbZFP131	231	271	abscisic acid responsive element
IbZFP131	1309	1349	abscisic acid responsive element
IbZFP131	1715	1755	gibberellin responsive element
IbZFP131	532	572	MeJA responsive element
IbZFP131	532	572	MeJA responsive element
IbZFP132	176	216	abscisic acid responsive element
IbZFP132	1121	1161	abscisic acid responsive element
IbZFP132	1143	1183	auxin responsive element
IbZFP132	544	584	salicylic acid responsive element
IbZFP132	1481	1521	gibberellin responsive element
IbZFP132	618	658	MeJA responsive element
IbZFP132	1799	1839	MeJA responsive element
IbZFP132	1807	1847	MeJA responsive element
IbZFP132	618	658	MeJA responsive element
IbZFP132	1799	1839	MeJA responsive element
IbZFP132	1807	1847	MeJA responsive element
IbZFP133	471	511	auxin responsive element
IbZFP133	1733	1773	MeJA responsive element
IbZFP133	1733	1773	MeJA responsive element
IbZFP133	314	354	salicylic acid responsive element
IbZFP134	516	556	MeJA responsive element
IbZFP134	591	631	MeJA responsive element
IbZFP134	516	556	MeJA responsive element
IbZFP134	591	631	MeJA responsive element
IbZFP134	89	129	salicylic acid responsive element
IbZFP134	902	942	auxin responsive element
IbZFP134	1521	1561	abscisic acid responsive element
IbZFP135	1501	1541	MeJA responsive element
IbZFP135	1501	1541	MeJA responsive element
IbZFP135	137	177	auxin responsive element
IbZFP135	875	915	abscisic acid responsive element
IbZFP135	1450	1490	abscisic acid responsive element
IbZFP135	1547	1587	abscisic acid responsive element
IbZFP135	1548	1588	abscisic acid responsive element
IbZFP135	117	157	salicylic acid responsive element
IbZFP136	693	733	MeJA responsive element
IbZFP136	693	733	MeJA responsive element
IbZFP136	1956	1996	auxin responsive element
IbZFP136	741	781	abscisic acid responsive element
IbZFP136	1270	1310	salicylic acid responsive element
IbZFP137	166	206	auxin responsive element
IbZFP137	1358	1398	salicylic acid responsive element
IbZFP137	216	256	abscisic acid responsive element
IbZFP137	239	279	abscisic acid responsive element
IbZFP137	250	290	abscisic acid responsive element
IbZFP137	273	313	abscisic acid responsive element
IbZFP137	1348	1388	abscisic acid responsive element
IbZFP137	1349	1389	abscisic acid responsive element
IbZFP137	1961	2001	abscisic acid responsive element
IbZFP137	1264	1304	gibberellin responsive element
IbZFP138	790	830	MeJA responsive element
IbZFP138	1966	2006	MeJA responsive element
IbZFP138	790	830	MeJA responsive element
IbZFP138	1966	2006	MeJA responsive element
IbZFP138	21	61	abscisic acid responsive element
IbZFP138	283	323	abscisic acid responsive element
IbZFP138	1280	1320	abscisic acid responsive element
IbZFP138	1899	1939	salicylic acid responsive element
IbZFP139	1903	1943	gibberellin responsive element
IbZFP139	1884	1924	gibberellin responsive element
IbZFP139	387	427	abscisic acid responsive element
IbZFP139	1219	1259	abscisic acid responsive element
IbZFP139	1260	1300	salicylic acid responsive element
IbZFP139	1710	1750	salicylic acid responsive element
IbZFP139	1756	1796	salicylic acid responsive element
IbZFP140	114	154	auxin responsive element
IbZFP140	1095	1135	auxin responsive element
IbZFP140	1678	1718	abscisic acid responsive element
IbZFP141	1073	1113	abscisic acid responsive element
IbZFP141	769	809	gibberellin responsive element
IbZFP141	1836	1876	auxin responsive element
IbZFP142	179	219	MeJA responsive element
IbZFP142	1521	1561	MeJA responsive element
IbZFP142	1621	1661	MeJA responsive element
IbZFP142	179	219	MeJA responsive element
IbZFP142	1521	1561	MeJA responsive element
IbZFP142	1621	1661	MeJA responsive element
IbZFP142	181	221	abscisic acid responsive element
IbZFP142	315	355	abscisic acid responsive element
IbZFP142	456	496	abscisic acid responsive element
IbZFP142	457	497	abscisic acid responsive element
IbZFP142	476	516	abscisic acid responsive element
IbZFP142	477	517	abscisic acid responsive element
IbZFP142	1432	1472	abscisic acid responsive element
IbZFP142	1433	1473	abscisic acid responsive element
IbZFP142	1519	1559	abscisic acid responsive element
IbZFP143	1077	1117	MeJA responsive element
IbZFP143	1077	1117	MeJA responsive element
IbZFP143	157	197	abscisic acid responsive element
IbZFP144	993	1033	auxin responsive element
IbZFP144	1323	1363	MeJA responsive element
IbZFP144	1323	1363	MeJA responsive element
IbZFP144	1624	1664	gibberellin responsive element
IbZFP144	1746	1786	gibberellin responsive element
IbZFP145	1627	1667	gibberellin responsive element
IbZFP145	1747	1787	gibberellin responsive element
IbZFP145	1324	1364	MeJA responsive element
IbZFP145	1367	1407	MeJA responsive element
IbZFP145	1324	1364	MeJA responsive element
IbZFP145	1367	1407	MeJA responsive element
IbZFP145	995	1035	auxin responsive element
IbZFP146	43	83	MeJA responsive element
IbZFP146	1554	1594	MeJA responsive element
IbZFP146	43	83	MeJA responsive element
IbZFP146	1554	1594	MeJA responsive element
IbZFP146	963	1003	auxin responsive element
IbZFP146	206	246	salicylic acid responsive element
IbZFP146	1683	1723	salicylic acid responsive element
IbZFP146	1556	1596	abscisic acid responsive element
IbZFP147	1797	1837	auxin responsive element
IbZFP148	913	953	gibberellin responsive element
IbZFP148	549	589	abscisic acid responsive element
IbZFP148	878	918	abscisic acid responsive element
IbZFP148	1920	1960	abscisic acid responsive element
IbZFP148	826	866	MeJA responsive element
IbZFP148	992	1032	MeJA responsive element
IbZFP148	826	866	MeJA responsive element
IbZFP148	992	1032	MeJA responsive element
IbZFP149	1035	1075	auxin responsive element
IbZFP149	213	253	gibberellin responsive element
IbZFP149	1319	1359	gibberellin responsive element
IbZFP149	1929	1969	abscisic acid responsive element
IbZFP149	1932	1972	abscisic acid responsive element
IbZFP149	1585	1625	gibberellin responsive element
IbZFP150	1025	1065	auxin responsive element
IbZFP150	1929	1969	abscisic acid responsive element
IbZFP150	1932	1972	abscisic acid responsive element
IbZFP150	193	233	gibberellin responsive element
IbZFP150	1308	1348	gibberellin responsive element
IbZFP150	1578	1618	gibberellin responsive element
IbZFP151	732	772	MeJA responsive element
IbZFP151	792	832	MeJA responsive element
IbZFP151	732	772	MeJA responsive element
IbZFP151	792	832	MeJA responsive element
IbZFP151	429	469	salicylic acid responsive element
IbZFP151	569	609	salicylic acid responsive element
IbZFP151	1128	1168	salicylic acid responsive element
IbZFP151	730	770	abscisic acid responsive element
IbZFP151	1233	1273	gibberellin responsive element
IbZFP152	585	625	MeJA responsive element
IbZFP152	965	1005	MeJA responsive element
IbZFP152	585	625	MeJA responsive element
IbZFP152	965	1005	MeJA responsive element
IbZFP152	1098	1138	abscisic acid responsive element
IbZFP152	1411	1451	abscisic acid responsive element
IbZFP155	287	327	abscisic acid responsive element
IbZFP155	491	531	abscisic acid responsive element
IbZFP155	93	133	MeJA responsive element
IbZFP155	93	133	MeJA responsive element
IbZFP156	183	223	MeJA responsive element
IbZFP156	321	361	MeJA responsive element
IbZFP156	435	475	MeJA responsive element
IbZFP156	712	752	MeJA responsive element
IbZFP156	1920	1960	MeJA responsive element
IbZFP156	183	223	MeJA responsive element
IbZFP156	321	361	MeJA responsive element
IbZFP156	435	475	MeJA responsive element
IbZFP156	712	752	MeJA responsive element
IbZFP156	1920	1960	MeJA responsive element
IbZFP156	319	359	abscisic acid responsive element
IbZFP157	35	75	abscisic acid responsive element
IbZFP157	1824	1864	abscisic acid responsive element
IbZFP157	657	697	gibberellin responsive element
IbZFP157	233	273	salicylic acid responsive element
IbZFP157	634	674	salicylic acid responsive element
IbZFP157	305	345	auxin responsive element
IbZFP157	410	450	auxin responsive element
IbZFP157	695	735	MeJA responsive element
IbZFP157	720	760	MeJA responsive element
IbZFP157	1469	1509	MeJA responsive element
IbZFP157	1541	1581	MeJA responsive element
IbZFP157	1746	1786	MeJA responsive element
IbZFP157	6	46	auxin responsive element
IbZFP157	695	735	MeJA responsive element
IbZFP157	720	760	MeJA responsive element
IbZFP157	1469	1509	MeJA responsive element
IbZFP157	1541	1581	MeJA responsive element
IbZFP157	1746	1786	MeJA responsive element
IbZFP158	847	887	salicylic acid responsive element
IbZFP158	511	551	abscisic acid responsive element
IbZFP158	1457	1497	abscisic acid responsive element
IbZFP158	571	611	gibberellin responsive element
IbZFP158	979	1019	gibberellin responsive element
IbZFP158	1199	1239	MeJA responsive element
IbZFP158	1420	1460	MeJA responsive element
IbZFP158	1199	1239	MeJA responsive element
IbZFP158	1420	1460	MeJA responsive element
IbZFP159	126	166	abscisic acid responsive element
IbZFP159	127	167	abscisic acid responsive element
IbZFP159	190	230	abscisic acid responsive element
IbZFP159	1259	1299	gibberellin responsive element
IbZFP159	1292	1332	gibberellin responsive element
IbZFP161	59	99	abscisic acid responsive element
IbZFP161	1419	1459	abscisic acid responsive element
IbZFP161	552	592	salicylic acid responsive element
IbZFP161	436	476	gibberellin responsive element
IbZFP161	115	155	MeJA responsive element
IbZFP161	115	155	MeJA responsive element
IbZFP162	835	875	gibberellin responsive element
IbZFP162	950	990	abscisic acid responsive element
IbZFP162	1028	1068	abscisic acid responsive element
IbZFP162	1549	1589	abscisic acid responsive element
IbZFP162	1556	1596	salicylic acid responsive element
IbZFP162	570	610	auxin responsive element
IbZFP162	1231	1271	MeJA responsive element
IbZFP162	1231	1271	MeJA responsive element
IbZFP163	50	90	abscisic acid responsive element
IbZFP163	59	99	abscisic acid responsive element
IbZFP163	88	128	abscisic acid responsive element
IbZFP163	229	269	abscisic acid responsive element
IbZFP163	231	271	abscisic acid responsive element
IbZFP163	232	272	abscisic acid responsive element
IbZFP163	1613	1653	abscisic acid responsive element
IbZFP163	413	453	salicylic acid responsive element
IbZFP163	86	126	MeJA responsive element
IbZFP163	1412	1452	MeJA responsive element
IbZFP163	86	126	MeJA responsive element
IbZFP163	1412	1452	MeJA responsive element
IbZFP100	635	675	auxin responsive element
IbZFP100	610	650	abscisic acid responsive element
IbZFP100	1864	1904	abscisic acid responsive element
IbZFP101	1891	1931	MeJA responsive element
IbZFP101	1891	1931	MeJA responsive element
IbZFP102	1649	1689	abscisic acid responsive element
IbZFP103	1755	1795	salicylic acid responsive element
IbZFP103	986	1026	gibberellin responsive element
IbZFP103	564	604	abscisic acid responsive element
IbZFP103	621	661	abscisic acid responsive element
IbZFP103	686	726	abscisic acid responsive element
IbZFP103	1852	1892	abscisic acid responsive element
IbZFP103	644	684	MeJA responsive element
IbZFP103	774	814	MeJA responsive element
IbZFP103	1335	1375	MeJA responsive element
IbZFP103	644	684	MeJA responsive element
IbZFP103	774	814	MeJA responsive element
IbZFP103	1335	1375	MeJA responsive element
IbZFP104	193	233	MeJA responsive element
IbZFP104	407	447	MeJA responsive element
IbZFP104	1933	1973	abscisic acid responsive element
IbZFP104	193	233	MeJA responsive element
IbZFP104	407	447	MeJA responsive element
IbZFP105	839	879	gibberellin responsive element
IbZFP105	773	813	MeJA responsive element
IbZFP105	773	813	MeJA responsive element
IbZFP105	720	760	abscisic acid responsive element
IbZFP105	786	826	abscisic acid responsive element
IbZFP105	1007	1047	abscisic acid responsive element
IbZFP105	773	813	auxin responsive element
IbZFP105	1449	1489	gibberellin responsive element
IbZFP105	1880	1920	gibberellin responsive element
IbZFP105	1329	1369	salicylic acid responsive element
IbZFP106	645	685	MeJA responsive element
IbZFP106	1075	1115	MeJA responsive element
IbZFP106	1121	1161	auxin responsive element
IbZFP106	892	932	abscisic acid responsive element
IbZFP106	1029	1069	abscisic acid responsive element
IbZFP106	1073	1113	abscisic acid responsive element
IbZFP106	645	685	MeJA responsive element
IbZFP106	1075	1115	MeJA responsive element
IbZFP108	356	396	abscisic acid responsive element
IbZFP108	1922	1962	abscisic acid responsive element
IbZFP108	1924	1964	MeJA responsive element
IbZFP108	1924	1964	MeJA responsive element
IbZFP108	430	470	auxin responsive element
IbZFP108	463	503	auxin responsive element
IbZFP109	1599	1639	MeJA responsive element
IbZFP109	1599	1639	MeJA responsive element
IbZFP109	30	70	gibberellin responsive element
IbZFP109	1775	1815	salicylic acid responsive element
IbZFP109	330	370	abscisic acid responsive element
IbZFP109	331	371	abscisic acid responsive element
IbZFP110	1807	1847	MeJA responsive element
IbZFP110	1114	1154	abscisic acid responsive element
IbZFP110	1807	1847	MeJA responsive element
IbZFP110	1963	2003	gibberellin responsive element
IbZFP111	492	532	MeJA responsive element
IbZFP111	492	532	MeJA responsive element
IbZFP111	530	570	abscisic acid responsive element
IbZFP112	68	108	abscisic acid responsive element
IbZFP112	472	512	abscisic acid responsive element
IbZFP112	477	517	MeJA responsive element
IbZFP112	702	742	MeJA responsive element
IbZFP112	719	759	MeJA responsive element
IbZFP112	1951	1991	MeJA responsive element
IbZFP112	477	517	MeJA responsive element
IbZFP112	702	742	MeJA responsive element
IbZFP112	719	759	MeJA responsive element
IbZFP112	1951	1991	MeJA responsive element
IbZFP113	574	614	auxin responsive element
IbZFP113	591	631	abscisic acid responsive element
IbZFP113	299	339	gibberellin responsive element
IbZFP113	1239	1279	salicylic acid responsive element
IbZFP114	539	579	MeJA responsive element
IbZFP114	539	579	MeJA responsive element
IbZFP114	1367	1407	gibberellin responsive element
IbZFP115	804	844	MeJA responsive element
IbZFP115	1639	1679	MeJA responsive element
IbZFP115	804	844	MeJA responsive element
IbZFP115	1639	1679	MeJA responsive element
IbZFP115	1116	1156	abscisic acid responsive element
IbZFP115	1650	1690	abscisic acid responsive element
IbZFP115	1275	1315	salicylic acid responsive element
IbZFP115	1460	1500	gibberellin responsive element
IbZFP116	1445	1485	salicylic acid responsive element
IbZFP116	820	860	abscisic acid responsive element
IbZFP118	305	345	gibberellin responsive element
IbZFP118	1325	1365	gibberellin responsive element
IbZFP118	230	270	MeJA responsive element
IbZFP118	230	270	MeJA responsive element
IbZFP119	184	224	gibberellin responsive element
IbZFP120	151	191	gibberellin responsive element
IbZFP121	708	748	gibberellin responsive element
IbZFP121	685	725	salicylic acid responsive element
IbZFP121	1475	1515	salicylic acid responsive element
IbZFP70	774	814	salicylic acid responsive element
IbZFP70	1076	1116	gibberellin responsive element
IbZFP74	1692	1732	abscisic acid responsive element
IbZFP76	1647	1687	MeJA responsive element
IbZFP76	1846	1886	abscisic acid responsive element
IbZFP76	93	133	auxin responsive element
IbZFP76	1647	1687	MeJA responsive element
IbZFP79	713	753	salicylic acid responsive element
IbZFP79	235	275	abscisic acid responsive element
IbZFP79	324	364	abscisic acid responsive element
IbZFP79	1068	1108	auxin responsive element
IbZFP79	657	697	gibberellin responsive element
IbZFP82	537	577	gibberellin responsive element
IbZFP82	806	846	gibberellin responsive element
IbZFP82	1012	1052	auxin responsive element
IbZFP82	1320	1360	abscisic acid responsive element
IbZFP82	1323	1363	abscisic acid responsive element
IbZFP82	526	566	MeJA responsive element
IbZFP82	526	566	MeJA responsive element
IbZFP83	1163	1203	auxin responsive element
IbZFP87	1379	1419	auxin responsive element
IbZFP87	1611	1651	gibberellin responsive element
IbZFP87	302	342	salicylic acid responsive element
IbZFP87	1037	1077	salicylic acid responsive element
IbZFP87	336	376	abscisic acid responsive element
IbZFP87	1153	1193	abscisic acid responsive element
IbZFP87	1207	1247	abscisic acid responsive element
IbZFP87	1379	1419	MeJA responsive element
IbZFP87	1379	1419	MeJA responsive element
IbZFP89	1073	1113	MeJA responsive element
IbZFP89	1149	1189	gibberellin responsive element
IbZFP89	1073	1113	MeJA responsive element
IbZFP89	924	964	abscisic acid responsive element
IbZFP89	925	965	abscisic acid responsive element
IbZFP89	929	969	abscisic acid responsive element
IbZFP89	1285	1325	abscisic acid responsive element
IbZFP89	1959	1999	auxin responsive element
IbZFP90	1043	1083	abscisic acid responsive element
IbZFP90	1044	1084	abscisic acid responsive element
IbZFP90	1082	1122	abscisic acid responsive element
IbZFP90	1083	1123	abscisic acid responsive element
IbZFP90	1091	1131	abscisic acid responsive element
IbZFP90	1627	1667	abscisic acid responsive element
IbZFP90	220	260	salicylic acid responsive element
IbZFP90	604	644	salicylic acid responsive element
IbZFP90	946	986	auxin responsive element
IbZFP90	1236	1276	auxin responsive element
IbZFP91	209	249	abscisic acid responsive element
IbZFP91	210	250	abscisic acid responsive element
IbZFP91	933	973	abscisic acid responsive element
IbZFP91	1351	1391	gibberellin responsive element
IbZFP91	400	440	auxin responsive element
IbZFP91	269	309	gibberellin responsive element
IbZFP91	1823	1863	gibberellin responsive element
IbZFP92	245	285	abscisic acid responsive element
IbZFP92	889	929	abscisic acid responsive element
IbZFP92	1720	1760	abscisic acid responsive element
IbZFP92	775	815	gibberellin responsive element
IbZFP93	1241	1281	auxin responsive element
IbZFP93	609	649	abscisic acid responsive element
IbZFP93	610	650	abscisic acid responsive element
IbZFP93	1781	1821	abscisic acid responsive element
IbZFP93	1782	1822	abscisic acid responsive element
IbZFP93	1339	1379	MeJA responsive element
IbZFP93	1339	1379	MeJA responsive element
IbZFP94	236	276	abscisic acid responsive element
IbZFP94	237	277	abscisic acid responsive element
IbZFP94	1781	1821	abscisic acid responsive element
IbZFP94	1782	1822	abscisic acid responsive element
IbZFP94	1671	1711	salicylic acid responsive element
IbZFP95	355	395	MeJA responsive element
IbZFP95	355	395	MeJA responsive element
IbZFP96	1676	1716	MeJA responsive element
IbZFP96	1676	1716	MeJA responsive element
IbZFP96	28	68	abscisic acid responsive element
IbZFP96	78	118	abscisic acid responsive element
IbZFP96	1674	1714	abscisic acid responsive element
IbZFP96	842	882	auxin responsive element
IbZFP96	848	888	auxin responsive element
IbZFP96	1393	1433	auxin responsive element
IbZFP96	1399	1439	auxin responsive element
IbZFP97	39	79	MeJA responsive element
IbZFP97	39	79	MeJA responsive element
IbZFP98	379	419	MeJA responsive element
IbZFP98	483	523	MeJA responsive element
IbZFP98	379	419	MeJA responsive element
IbZFP98	483	523	MeJA responsive element
IbZFP98	1876	1916	abscisic acid responsive element
IbZFP98	995	1035	auxin responsive element
IbZFP98	1378	1418	auxin responsive element
IbZFP98	409	449	salicylic acid responsive element
IbZFP99	370	410	MeJA responsive element
IbZFP99	473	513	MeJA responsive element
IbZFP99	1875	1915	abscisic acid responsive element
IbZFP99	400	440	salicylic acid responsive element
IbZFP99	983	1023	auxin responsive element
IbZFP99	1365	1405	auxin responsive element
IbZFP99	370	410	MeJA responsive element
IbZFP99	473	513	MeJA responsive element
IbZFP38	62	102	auxin responsive element
IbZFP42	1611	1651	gibberellin responsive element
IbZFP42	430	470	abscisic acid responsive element
IbZFP42	432	472	abscisic acid responsive element
IbZFP42	461	501	abscisic acid responsive element
IbZFP42	1132	1172	salicylic acid responsive element
IbZFP42	1602	1642	salicylic acid responsive element
IbZFP42	1259	1299	gibberellin responsive element
IbZFP42	1805	1845	gibberellin responsive element
IbZFP42	700	740	auxin responsive element
IbZFP43	1549	1589	gibberellin responsive element
IbZFP43	246	286	salicylic acid responsive element
IbZFP43	1653	1693	salicylic acid responsive element
IbZFP43	1862	1902	salicylic acid responsive element
IbZFP43	40	80	abscisic acid responsive element
IbZFP43	650	690	abscisic acid responsive element
IbZFP43	652	692	MeJA responsive element
IbZFP43	812	852	MeJA responsive element
IbZFP43	891	931	MeJA responsive element
IbZFP43	652	692	MeJA responsive element
IbZFP43	812	852	MeJA responsive element
IbZFP43	891	931	MeJA responsive element
IbZFP44	1133	1173	salicylic acid responsive element
IbZFP44	1598	1638	salicylic acid responsive element
IbZFP44	1607	1647	gibberellin responsive element
IbZFP44	182	222	abscisic acid responsive element
IbZFP44	184	224	abscisic acid responsive element
IbZFP44	1812	1852	gibberellin responsive element
IbZFP44	697	737	auxin responsive element
IbZFP44	1247	1287	gibberellin responsive element
IbZFP44	215	255	MeJA responsive element
IbZFP44	455	495	MeJA responsive element
IbZFP44	215	255	MeJA responsive element
IbZFP44	455	495	MeJA responsive element
IbZFP45	382	422	gibberellin responsive element
IbZFP45	1463	1503	salicylic acid responsive element
IbZFP45	1857	1897	salicylic acid responsive element
IbZFP45	303	343	gibberellin responsive element
IbZFP46	1361	1401	gibberellin responsive element
IbZFP46	1601	1641	auxin responsive element
IbZFP46	37	77	abscisic acid responsive element
IbZFP46	38	78	abscisic acid responsive element
IbZFP46	123	163	abscisic acid responsive element
IbZFP46	124	164	abscisic acid responsive element
IbZFP46	261	301	abscisic acid responsive element
IbZFP46	418	458	abscisic acid responsive element
IbZFP46	958	998	abscisic acid responsive element
IbZFP46	1235	1275	abscisic acid responsive element
IbZFP46	1651	1691	MeJA responsive element
IbZFP46	1911	1951	MeJA responsive element
IbZFP46	1651	1691	MeJA responsive element
IbZFP46	1911	1951	MeJA responsive element
IbZFP47	480	520	salicylic acid responsive element
IbZFP47	1221	1261	abscisic acid responsive element
IbZFP47	1223	1263	abscisic acid responsive element
IbZFP47	1224	1264	abscisic acid responsive element
IbZFP47	1834	1874	abscisic acid responsive element
IbZFP47	876	916	gibberellin responsive element
IbZFP47	96	136	MeJA responsive element
IbZFP47	96	136	MeJA responsive element
IbZFP48	49	89	gibberellin responsive element
IbZFP48	28	68	abscisic acid responsive element
IbZFP48	850	890	abscisic acid responsive element
IbZFP48	895	935	salicylic acid responsive element
IbZFP49	221	261	abscisic acid responsive element
IbZFP49	1023	1063	abscisic acid responsive element
IbZFP49	1819	1859	abscisic acid responsive element
IbZFP49	1806	1846	gibberellin responsive element
IbZFP49	510	550	MeJA responsive element
IbZFP49	658	698	MeJA responsive element
IbZFP49	1827	1867	MeJA responsive element
IbZFP49	528	568	auxin responsive element
IbZFP49	510	550	MeJA responsive element
IbZFP49	658	698	MeJA responsive element
IbZFP49	1827	1867	MeJA responsive element
IbZFP50	60	100	abscisic acid responsive element
IbZFP50	140	180	abscisic acid responsive element
IbZFP50	220	260	abscisic acid responsive element
IbZFP50	863	903	abscisic acid responsive element
IbZFP50	901	941	abscisic acid responsive element
IbZFP50	902	942	abscisic acid responsive element
IbZFP50	781	821	MeJA responsive element
IbZFP50	1289	1329	MeJA responsive element
IbZFP50	315	355	auxin responsive element
IbZFP50	781	821	MeJA responsive element
IbZFP50	1289	1329	MeJA responsive element
IbZFP51	126	166	MeJA responsive element
IbZFP51	459	499	MeJA responsive element
IbZFP51	126	166	MeJA responsive element
IbZFP51	459	499	MeJA responsive element
IbZFP51	607	647	auxin responsive element
IbZFP51	382	422	abscisic acid responsive element
IbZFP51	383	423	abscisic acid responsive element
IbZFP52	862	902	MeJA responsive element
IbZFP52	862	902	MeJA responsive element
IbZFP52	1672	1712	abscisic acid responsive element
IbZFP52	1880	1920	abscisic acid responsive element
IbZFP52	742	782	salicylic acid responsive element
IbZFP52	733	773	auxin responsive element
IbZFP52	1404	1444	auxin responsive element
IbZFP53	1489	1529	abscisic acid responsive element
IbZFP53	49	89	MeJA responsive element
IbZFP53	63	103	MeJA responsive element
IbZFP53	49	89	MeJA responsive element
IbZFP53	63	103	MeJA responsive element
IbZFP54	1066	1106	MeJA responsive element
IbZFP54	1066	1106	MeJA responsive element
IbZFP54	220	260	salicylic acid responsive element
IbZFP54	552	592	abscisic acid responsive element
IbZFP54	562	602	auxin responsive element
IbZFP54	568	608	auxin responsive element
IbZFP54	1053	1093	auxin responsive element
IbZFP54	1464	1504	gibberellin responsive element
IbZFP55	260	300	gibberellin responsive element
IbZFP55	859	899	abscisic acid responsive element
IbZFP55	869	909	abscisic acid responsive element
IbZFP55	870	910	abscisic acid responsive element
IbZFP55	924	964	abscisic acid responsive element
IbZFP55	1344	1384	MeJA responsive element
IbZFP55	1344	1384	MeJA responsive element
IbZFP56	86	126	MeJA responsive element
IbZFP56	86	126	MeJA responsive element
IbZFP56	1155	1195	gibberellin responsive element
IbZFP56	1257	1297	abscisic acid responsive element
IbZFP56	1822	1862	salicylic acid responsive element
IbZFP57	255	295	auxin responsive element
IbZFP57	1790	1830	auxin responsive element
IbZFP57	906	946	gibberellin responsive element
IbZFP57	554	594	MeJA responsive element
IbZFP57	1381	1421	MeJA responsive element
IbZFP57	554	594	MeJA responsive element
IbZFP57	1381	1421	MeJA responsive element
IbZFP58	578	618	MeJA responsive element
IbZFP58	762	802	MeJA responsive element
IbZFP58	932	972	MeJA responsive element
IbZFP58	946	986	MeJA responsive element
IbZFP58	1706	1746	MeJA responsive element
IbZFP58	578	618	MeJA responsive element
IbZFP58	762	802	MeJA responsive element
IbZFP58	932	972	MeJA responsive element
IbZFP58	946	986	MeJA responsive element
IbZFP58	1706	1746	MeJA responsive element
IbZFP58	294	334	abscisic acid responsive element
IbZFP58	801	841	abscisic acid responsive element
IbZFP58	1389	1429	abscisic acid responsive element
IbZFP58	1724	1764	abscisic acid responsive element
IbZFP58	1874	1914	abscisic acid responsive element
IbZFP58	238	278	auxin responsive element
IbZFP58	450	490	gibberellin responsive element
IbZFP59	1516	1556	MeJA responsive element
IbZFP59	1516	1556	MeJA responsive element
IbZFP59	674	714	gibberellin responsive element
IbZFP59	1242	1282	auxin responsive element
IbZFP59	930	970	gibberellin responsive element
IbZFP60	1299	1339	auxin responsive element
IbZFP60	715	755	MeJA responsive element
IbZFP60	729	769	MeJA responsive element
IbZFP60	1008	1048	MeJA responsive element
IbZFP60	1966	2006	MeJA responsive element
IbZFP60	715	755	MeJA responsive element
IbZFP60	729	769	MeJA responsive element
IbZFP60	1008	1048	MeJA responsive element
IbZFP60	1966	2006	MeJA responsive element
IbZFP60	1837	1877	auxin responsive element
IbZFP60	1532	1572	gibberellin responsive element
IbZFP60	1548	1588	gibberellin responsive element
IbZFP61	677	717	MeJA responsive element
IbZFP61	1616	1656	MeJA responsive element
IbZFP61	677	717	MeJA responsive element
IbZFP61	1616	1656	MeJA responsive element
IbZFP61	1675	1715	gibberellin responsive element
IbZFP62	1496	1536	abscisic acid responsive element
IbZFP62	1161	1201	salicylic acid responsive element
IbZFP63	1627	1667	abscisic acid responsive element
IbZFP63	192	232	salicylic acid responsive element
IbZFP64	77	117	MeJA responsive element
IbZFP64	77	117	MeJA responsive element
IbZFP64	745	785	auxin responsive element
IbZFP64	414	454	abscisic acid responsive element
IbZFP64	1882	1922	salicylic acid responsive element
IbZFP65	1768	1808	auxin responsive element
IbZFP65	988	1028	gibberellin responsive element
IbZFP65	752	792	salicylic acid responsive element
IbZFP65	1345	1385	salicylic acid responsive element
IbZFP66	1546	1586	salicylic acid responsive element
IbZFP66	678	718	auxin responsive element
IbZFP66	94	134	MeJA responsive element
IbZFP66	1441	1481	MeJA responsive element
IbZFP66	94	134	MeJA responsive element
IbZFP66	1441	1481	MeJA responsive element
IbZFP67	232	272	abscisic acid responsive element
IbZFP67	1362	1402	abscisic acid responsive element
IbZFP67	1363	1403	abscisic acid responsive element
IbZFP67	1812	1852	abscisic acid responsive element
IbZFP67	981	1021	salicylic acid responsive element
IbZFP67	1824	1864	auxin responsive element
IbZFP68	272	312	MeJA responsive element
IbZFP68	837	877	MeJA responsive element
IbZFP68	272	312	MeJA responsive element
IbZFP68	837	877	MeJA responsive element
IbZFP69	83	123	MeJA responsive element
IbZFP69	83	123	MeJA responsive element
IbZFP69	1624	1664	gibberellin responsive element
IbZFP71	409	449	gibberellin responsive element
IbZFP71	1034	1074	abscisic acid responsive element
IbZFP71	1035	1075	abscisic acid responsive element
IbZFP71	774	814	MeJA responsive element
IbZFP71	1920	1960	MeJA responsive element
IbZFP71	774	814	MeJA responsive element
IbZFP71	1920	1960	MeJA responsive element
IbZFP72	757	797	salicylic acid responsive element
IbZFP72	1767	1807	salicylic acid responsive element
IbZFP72	358	398	abscisic acid responsive element
IbZFP72	46	86	gibberellin responsive element
IbZFP72	1699	1739	gibberellin responsive element
IbZFP72	1325	1365	MeJA responsive element
IbZFP72	1250	1290	auxin responsive element
IbZFP72	1325	1365	MeJA responsive element
IbZFP73	1088	1128	auxin responsive element
IbZFP73	1703	1743	gibberellin responsive element
IbZFP73	509	549	abscisic acid responsive element
IbZFP73	1832	1872	abscisic acid responsive element
IbZFP73	854	894	gibberellin responsive element
IbZFP75	1265	1305	salicylic acid responsive element
IbZFP75	1451	1491	gibberellin responsive element
IbZFP75	886	926	abscisic acid responsive element
IbZFP75	1503	1543	abscisic acid responsive element
IbZFP75	1645	1685	abscisic acid responsive element
IbZFP75	1740	1780	gibberellin responsive element
IbZFP75	1098	1138	MeJA responsive element
IbZFP75	1634	1674	MeJA responsive element
IbZFP75	1098	1138	MeJA responsive element
IbZFP75	1634	1674	MeJA responsive element
IbZFP77	833	873	MeJA responsive element
IbZFP77	833	873	MeJA responsive element
IbZFP77	1744	1784	gibberellin responsive element
IbZFP77	1275	1315	salicylic acid responsive element
IbZFP78	749	789	gibberellin responsive element
IbZFP78	573	613	abscisic acid responsive element
IbZFP78	922	962	auxin responsive element
IbZFP80	27	67	MeJA responsive element
IbZFP80	257	297	MeJA responsive element
IbZFP80	1254	1294	MeJA responsive element
IbZFP80	1743	1783	MeJA responsive element
IbZFP80	27	67	MeJA responsive element
IbZFP80	257	297	MeJA responsive element
IbZFP80	1254	1294	MeJA responsive element
IbZFP80	1743	1783	MeJA responsive element
IbZFP80	29	69	abscisic acid responsive element
IbZFP80	260	300	abscisic acid responsive element
IbZFP80	272	312	abscisic acid responsive element
IbZFP80	346	386	abscisic acid responsive element
IbZFP80	401	441	abscisic acid responsive element
IbZFP80	413	453	abscisic acid responsive element
IbZFP80	907	947	abscisic acid responsive element
IbZFP80	1256	1296	abscisic acid responsive element
IbZFP80	1741	1781	abscisic acid responsive element
IbZFP80	81	121	salicylic acid responsive element
IbZFP81	231	271	salicylic acid responsive element
IbZFP81	1217	1257	gibberellin responsive element
IbZFP84	1889	1929	MeJA responsive element
IbZFP84	1889	1929	MeJA responsive element
IbZFP84	805	845	abscisic acid responsive element
IbZFP84	1823	1863	abscisic acid responsive element
IbZFP84	1825	1865	abscisic acid responsive element
IbZFP84	1826	1866	abscisic acid responsive element
IbZFP86	410	450	MeJA responsive element
IbZFP86	410	450	MeJA responsive element
IbZFP86	944	984	gibberellin responsive element
IbZFP86	1349	1389	gibberellin responsive element
IbZFP86	270	310	auxin responsive element
IbZFP86	194	234	abscisic acid responsive element
IbZFP88	118	158	abscisic acid responsive element
IbZFP88	1172	1212	abscisic acid responsive element
IbZFP88	1173	1213	abscisic acid responsive element
IbZFP153	1768	1808	salicylic acid responsive element
IbZFP153	419	459	auxin responsive element
IbZFP153	438	478	auxin responsive element
IbZFP153	1364	1404	auxin responsive element
IbZFP153	102	142	gibberellin responsive element
IbZFP153	1893	1933	gibberellin responsive element
IbZFP154	1646	1686	MeJA responsive element
IbZFP154	1282	1322	salicylic acid responsive element
IbZFP154	1123	1163	abscisic acid responsive element
IbZFP154	1657	1697	abscisic acid responsive element
IbZFP154	1467	1507	gibberellin responsive element
IbZFP154	1646	1686	MeJA responsive element
IbZFP160	830	870	abscisic acid responsive element
IbZFP160	1655	1695	abscisic acid responsive element
IbZFP160	1862	1902	abscisic acid responsive element
IbZFP160	291	331	gibberellin responsive element
IbZFP164	386	426	abscisic acid responsive element
IbZFP164	511	551	abscisic acid responsive element
IbZFP164	1580	1620	abscisic acid responsive element
IbZFP164	1769	1809	gibberellin responsive element
IbZFP165	198	238	auxin responsive element
IbZFP165	204	244	abscisic acid responsive element
IbZFP165	205	245	abscisic acid responsive element
IbZFP165	585	625	abscisic acid responsive element
IbZFP165	639	679	abscisic acid responsive element
IbZFP165	709	749	abscisic acid responsive element
IbZFP165	710	750	abscisic acid responsive element
IbZFP165	1234	1274	abscisic acid responsive element
IbZFP165	1333	1373	abscisic acid responsive element
IbZFP166	1259	1299	abscisic acid responsive element
IbZFP166	1408	1448	MeJA responsive element
IbZFP166	1570	1610	MeJA responsive element
IbZFP166	1408	1448	MeJA responsive element
IbZFP166	1570	1610	MeJA responsive element
IbZFP166	1770	1810	auxin responsive element
IbZFP167	1377	1417	salicylic acid responsive element
IbZFP167	634	674	MeJA responsive element
IbZFP167	109	149	gibberellin responsive element
IbZFP167	165	205	gibberellin responsive element
IbZFP167	634	674	MeJA responsive element
IbZFP167	333	373	abscisic acid responsive element
IbZFP168	869	909	MeJA responsive element
IbZFP168	1803	1843	MeJA responsive element
IbZFP168	1701	1741	gibberellin responsive element
IbZFP168	871	911	abscisic acid responsive element
IbZFP168	1850	1890	salicylic acid responsive element
IbZFP168	869	909	MeJA responsive element
IbZFP168	1803	1843	MeJA responsive element
IbZFP169	906	946	MeJA responsive element
IbZFP169	986	1026	MeJA responsive element
IbZFP169	1365	1405	MeJA responsive element
IbZFP169	945	985	abscisic acid responsive element
IbZFP169	1038	1078	abscisic acid responsive element
IbZFP169	1363	1403	abscisic acid responsive element
IbZFP169	1006	1046	auxin responsive element
IbZFP169	1189	1229	salicylic acid responsive element
IbZFP169	1760	1800	salicylic acid responsive element
IbZFP169	906	946	MeJA responsive element
IbZFP169	986	1026	MeJA responsive element
IbZFP169	1365	1405	MeJA responsive element
IbZFP170	984	1024	MeJA responsive element
IbZFP170	809	849	salicylic acid responsive element
IbZFP170	578	618	abscisic acid responsive element
IbZFP170	828	868	abscisic acid responsive element
IbZFP170	984	1024	MeJA responsive element
IbZFP171	784	824	salicylic acid responsive element
IbZFP171	1439	1479	MeJA responsive element
IbZFP171	1714	1754	MeJA responsive element
IbZFP171	1439	1479	MeJA responsive element
IbZFP171	1714	1754	MeJA responsive element
IbZFP171	427	467	abscisic acid responsive element
IbZFP172	1733	1773	salicylic acid responsive element
IbZFP172	930	970	gibberellin responsive element
IbZFP172	776	816	MeJA responsive element
IbZFP172	1464	1504	MeJA responsive element
IbZFP172	776	816	MeJA responsive element
IbZFP172	1464	1504	MeJA responsive element
IbZFP172	9	49	abscisic acid responsive element
IbZFP173	1739	1779	salicylic acid responsive element
IbZFP173	940	980	gibberellin responsive element
IbZFP173	782	822	MeJA responsive element
IbZFP173	1474	1514	MeJA responsive element
IbZFP173	782	822	MeJA responsive element
IbZFP173	1474	1514	MeJA responsive element
IbZFP174	1668	1708	MeJA responsive element
IbZFP174	1668	1708	MeJA responsive element
IbZFP174	197	237	auxin responsive element
IbZFP174	50	90	abscisic acid responsive element
IbZFP175	1402	1442	abscisic acid responsive element
IbZFP175	1535	1575	abscisic acid responsive element
IbZFP175	425	465	gibberellin responsive element
IbZFP176	1775	1815	salicylic acid responsive element
IbZFP176	454	494	MeJA responsive element
IbZFP176	1612	1652	MeJA responsive element
IbZFP176	454	494	MeJA responsive element
IbZFP176	1612	1652	MeJA responsive element
IbZFP176	1712	1752	gibberellin responsive element
IbZFP176	1297	1337	abscisic acid responsive element
IbZFP177	1466	1506	gibberellin responsive element
IbZFP177	1120	1160	abscisic acid responsive element
IbZFP177	805	845	MeJA responsive element
IbZFP177	1641	1681	MeJA responsive element
IbZFP177	805	845	MeJA responsive element
IbZFP177	1641	1681	MeJA responsive element
IbZFP177	1281	1321	salicylic acid responsive element
IbZFP178	1478	1518	gibberellin responsive element
IbZFP178	1141	1181	abscisic acid responsive element
IbZFP178	827	867	MeJA responsive element
IbZFP178	827	867	MeJA responsive element
IbZFP178	1290	1330	salicylic acid responsive element
