# Supplementary material for: Genome-wide identification of the C2H2 zinc finger gene family and expression analysis under salt stress in sweetpotato
Source: Front Plant Sci. 2023 Dec 13;14:1301848. doi: 10.3389/fpls.2023.1301848 (PMC10752007; doi:10.3389/fpls.2023.1301848)
Supplement: Supplementary file 1 [file DataSheet_1.zip › Table 4.xlsx]

## Sheet: SR
Table.S4 Differential expression of IbZFP genes in transcriptome analysis of sweetpotato storage root development.
Gene_ID	J29_67	J29_46	J29_32	J25_67	J25_46	J25_32
IbZFP2	22.35	27.9267	27.6233	25.9	33.9967	24.88
IbZFP6	2.81	8.22333	6.98333	1.82667	9.40667	4.03333
IbZFP8	215.217	258.9	291.427	330.11	196.193	310.877
IbZFP11	4.78667	44.45	25.6233	16.3067	30.2033	64.1833
IbZFP12	2.01333	2.53	4.93667	2.73333	6.68333	1.11667
IbZFP15	17.4633	62.37	72.46	22.5567	31.4333	32.4267
IbZFP16	56.35	78.2933	72.56	97.2567	88.85	85.5167
IbZFP17	59.5367	68.89	64.2567	74.9767	57.7	59.6567
IbZFP21	14.4367	16.2	14.48	14.3333	15.1533	13.66
IbZFP28	4.92667	3.19	5.3	10.31	7.29	6.14
IbZFP29	7.15333	6.48	6.83	6.20667	3.81667	5.03
IbZFP35	10.44	8.95333	7.38	21.23	21.84	16.11
IbZFP37	32.9133	28.3267	26.4267	31.0267	24.1867	19.04
IbZFP43	12.6533	60.6767	92.4933	75.3967	76.17	60.4667
IbZFP47	9.39	9.72	11.77	17.3067	11.0833	12.0733
IbZFP49	1.83333	0.97	0.853333	2.01667	1.7	1.07333
IbZFP50	3.96333	8.80667	7.68	7.39333	5.08333	7.53667
IbZFP51	0.666667	0.446667	0.426667	0	1.61	0
IbZFP54	11.5067	8.71333	7.24667	9.64333	6.68333	6.92333
IbZFP55	5.66333	8.25333	9.25667	9.7	9.13667	2.27333
IbZFP60	18.7133	11.01	11.28	8.53	9.00333	2.35667
IbZFP65	81.0933	102.923	86.0433	119.223	74.04	90.6533
IbZFP74	12.18	11.4467	7.57667	19.7033	14.7433	11.65
IbZFP81	14.2733	15.69	14.59	20.21	18.05	10.9867
IbZFP93	0.36	15.6167	30.8367	12.0667	61.9233	41.4367
IbZFP94	0.72	62.1933	110.923	0.183333	1.42667	0.476667
IbZFP102	9.68	10.5867	12.8267	9.16667	11.7567	6.72
IbZFP105	0	2.57	4.40667	0	8.92	2.13333
IbZFP108	14.6733	22.6867	28.1233	25.6433	16.8367	21.82
IbZFP120	36.1767	33.11	32.2667	25.98	26.2967	21.0833
IbZFP121	14.3867	15.1433	17.04	11.2633	19.6433	11.4733
IbZFP122	192.763	151.647	157.11	248.063	145.74	157.263
IbZFP125	0.406667	3.31	2.97	1.05	3.35333	3.06
IbZFP126	34.6233	4.12	7.62667	17.8833	18.7567	4.98333
IbZFP127	74.3267	11.46	13.83	7.14	6.09333	0.81
IbZFP128	245.293	272.803	247.82	291.323	211.83	275.417
IbZFP129	11.49	1.6	2.46667	6.23333	7.61333	1.37
IbZFP130	18.2267	16.11	15.1833	20.27	9.18667	18.8933
IbZFP131	9.19667	7.15333	7.89667	8.2	8.35667	4.58667
IbZFP132	31.5433	34.29	38.1067	48.5633	38.1967	31.84
IbZFP134	244.617	134.183	138.97	186.25	88.6567	120.53
IbZFP135	23.1767	22.8933	19.0633	24.1767	18.8333	10.4467
IbZFP138	4.02333	3.91667	1.28333	1.20667	3.12667	1.34333
IbZFP139	0.73	0.82	0.896667	0.11	1.24	0.323333
IbZFP141	18.3467	8.27333	8.96	22.1067	22.3867	6.96333
IbZFP143	22.15	93.44	61.8033	45.2233	69.3933	254.32
IbZFP149	0.493333	0.466667	0.493333	0.0266667	0.3	0.113333
IbZFP150	12.25	8.58	6.75333	9.92	9.82	11.3367
IbZFP151	27.0433	8.86333	4.22667	81.7767	80.4533	7.93
IbZFP152	2.84667	11.9333	6.57	9.51667	20.8433	8.17667
IbZFP158	0.293333	0.76	0.703333	0.246667	0.54	0.203333
IbZFP160	7.16667	11.3333	12.1033	10.4	12.5233	21.51
IbZFP162	46.2733	39.3167	39.8367	36.0967	31.6833	25.1867
IbZFP163	2.41667	105.423	197.13	41.18	532.58	61.97
IbZFP165	21.8033	885.19	1219.92	345.693	1397.17	649.53
IbZFP169	48.4533	15.3033	7.04	21.7	18.0633	1.78
IbZFP172	0	0	0	0	14.8067	0
IbZFP173	0	0.52	0	0	0.816667	1.29667
IbZFP174	7.67333	3.92	4.09333	5.37333	1.55333	4.34667
IbZFP175	0.886667	2.15333	3.59667	3.53667	4.77	4.26

## Sheet: Salt
Table.S4 Differentially expressed IbZFP genes in sweetpotato transcriptome analysis under salt stress.
Gene_ID	J26_0 h	J26_0.5 h	J26_6 h	J26_12 h	NL54_0 h	NL54_0.5 h	NL54_6 h	NL54_12 h
IbZFP1	2.2877	2.18612	3.72666	4.23929	2.14176	0.85666	0.197499	1.51833
IbZFP2	0	0	0	0	6.3377	2.85472	4.53909	7.80472
IbZFP3	0.692771	0.0834333	1.211	0.610681	1.27317	0.551049	0.570769	0.32555
IbZFP4	0.132624	0.871909	0.447116	0.813912	0.797572	3.82748	2.15513	1.07484
IbZFP5	0	0	0	0	0	0	0	0
IbZFP6	2.44174	1.80313	3.21788	3.19422	4.40271	3.60662	3.7775	5.50398
IbZFP7	5.11642	7.13522	14.1298	12.425	17.9304	13.3088	18.8456	26.019
IbZFP8	28.7273	21.6759	20.8538	22.3481	23.4374	19.1202	18.4495	19.7571
IbZFP9	2.58983	1.13373	1.3951	1.16755	0.562468	0.537149	0.649847	0.435216
IbZFP11	1.59416	1.68603	5.56203	5.24526	0.193572	0.419323	1.63208	1.06386
IbZFP12	27.1895	2.99706	1.72593	3.50884	34.3474	3.28896	0.700572	3.88534
IbZFP13	1.03899	2.55674	1.03315	0.970152	1.12933	2.64176	0.318151	1.1399
IbZFP14	7.68373	2.45419	9.84938	6.79348	13.5803	7.66905	12.0033	12.2645
IbZFP15	2.34638	2.30253	1.77728	2.69172	1.08639	0.896898	1.00012	0.969134
IbZFP16	8.76015	8.83417	13.9176	13.762	2.18475	2.9111	2.5711	3.68784
IbZFP17	0	0	0	0	2.51402	1.03589	0.660857	2.53223
IbZFP19	0.781023	0.618868	0.761086	0.624405	0	0	0	0
IbZFP20	2.5549	1.95328	2.81527	7.15393	2.73221	1.64104	3.54988	3.3819
IbZFP21	0	0	0	0	0	0	0	0
IbZFP24	0	0	0	0	0	0	0	0
IbZFP25	0.251803	0.328563	0.17745	0.475889	1.76665	1.80696	3.06961	2.3718
IbZFP26	2.4855	0.69045	1.32199	0.722206	2.50523	0.300295	0.962209	2.0105
IbZFP28	0	0.058694	0	0	0	0	0	0
IbZFP29	0.273861	0.10732	0	0	0.0582196	0.18267	0.0631707	0
IbZFP30	0	0	0	0	0	1.81745	0	0
IbZFP31	3.86107	1.65225	0.742298	2.18071	1.70479	1.12689	0.795297	0.939884
IbZFP33	0.705211	2.06573	0.465018	0.788568	0.876219	2.10336	0.812486	0.566122
IbZFP35	2.10365	2.77556	1.47942	2.35791	2.20105	2.84182	1.87936	3.08536
IbZFP37	0.786379	0.9082	1.25906	1.85257	1.35325	0.725199	1.83703	1.73731
IbZFP41	1.6301	1.82272	1.49411	1.21462	1.99045	1.10673	1.66934	1.10161
IbZFP42	0.985909	0.64345	1.57853	0.181645	0.512785	1.30222	0.577022	0.657174
IbZFP43	4.41034	7.20922	3.37965	5.98038	17.6737	17.8466	8.44374	13.2245
IbZFP44	0	0	0	0	0	0	0	0
IbZFP47	0	0	0	0	0	0	0	0
IbZFP49	0	0	0.424313	0.273091	0.211143	0	13.4852	15.723
IbZFP50	0	0	0	0	0	0	0	0
IbZFP51	0	0	0	0	0	0	0	0
IbZFP54	2.29526	1.75078	2.96559	2.96299	2.74168	2.12559	3.58545	3.59031
IbZFP56	7.95035	3.77442	2.40335	1.66193	38.988	14.2212	4.32144	9.22671
IbZFP63	0	0	0	0	0	0	0	0
IbZFP65	3.88087	1.24979	4.13673	8.02126	0.215946	0.208664	0.514339	0.571461
IbZFP67	8.1191	13.8575	17.3234	10.7108	17.8147	14.1407	18.7611	23.6066
IbZFP69	0	0	0	0	0	0	0	0
IbZFP70	0	0	0	0	0	0	0	0
IbZFP71	0.463207	0.754178	0.384124	0.950074	0.250564	0.336096	0.812477	0.312029
IbZFP73	8.26456	5.1433	5.04579	5.10501	6.99643	2.77516	4.62414	7.36757
IbZFP74	4.13653	1.86221	2.50909	2.48405	3.60578	1.71352	2.19168	1.4819
IbZFP81	1.13045	0.987906	1.7748	1.74075	1.08939	0.943809	1.14429	1.1503
IbZFP82	0.35862	0.429701	0.765	1.24677	0.945668	0.528176	4.64612	3.11363
IbZFP83	2.9479	2.15368	3.03485	4.70886	0.180682	0.0505135	0.0617962	0.0944992
IbZFP84	48.8807	81.1098	42.9163	62.7433	70.298	109.045	108.208	60.4116
IbZFP85	0	0	0	0	0	0	0	0
IbZFP88	5.46319	4.46398	6.09511	4.88035	3.52497	5.96998	4.56842	4.06975
IbZFP89	0.472404	0.188859	0.205228	0.203685	0	0.212876	0	0.284249
IbZFP91	4.99047	4.77783	5.17591	3.97076	2.9748	3.66277	4.06409	2.58071
IbZFP92	0	0	0.0250185	0	0	0.0266653	0	0.00923075
IbZFP93	0	5.9473	1.0357	2.46679	0.965922	19.4148	1.87584	1.6162
IbZFP94	1.14447	31.6988	7.52002	29.1212	0.541299	9.52279	10.1662	8.71055
IbZFP95	0	0	0	0	0	0	0	0
IbZFP96	0.157054	1.88781	0.0696726	0.661981	0	0.92427	0.731264	0.192999
IbZFP101	0	0	0	0	0	0	0	0
IbZFP102	0	0	0	0	0	0	0	0
IbZFP103	3.53356	2.8051	4.28566	3.70353	1.04239	0.365913	0.817145	0.73297
IbZFP104	1.62374	0.1747	0.197251	3.78625	0.219315	0.33091	0.251181	2.68387
IbZFP105	0.195376	0.734959	0.558096	0.0396678	1.49943	3.15194	0.831088	0.896626
IbZFP107	0.407992	0.999352	0.361989	0.179634	0.488307	0	0.56941	0.649899
IbZFP108	2.01278	1.48158	2.28575	1.9916	1.13104	1.53336	2.4947	1.17561
IbZFP111	4.24914	4.86686	4.2437	3.21201	5.20943	3.43012	4.27044	3.77063
IbZFP113	0	0	0	0	0	0	0	0
IbZFP114	1.49867	1.90508	2.05313	2.89815	1.1949	0.791785	0.415704	1.51503
IbZFP121	0.243822	0.160791	0.310711	0.401921	1.18142	1.0802	0.901081	1.96512
IbZFP122	17.6677	19.265	20.9541	20.6689	42.056	27.5747	33.9015	39.455
IbZFP125	0	0	0	0	0	0	0.0763469	0
IbZFP128	0	0	0	0	0	0	0	0
IbZFP129	0	0	0	0	0	0	0	0
IbZFP130	1.28891	0.765194	1.67776	3.93874	0.874008	0.220471	0.236368	0.817909
IbZFP131	0.401023	0.353593	0.260524	0.544534	0.399575	1.04271	1.31616	0.887231
IbZFP132	0.305527	0.201839	0.260811	0.237633	0.220349	0.320428	0.190962	0.324427
IbZFP133	0	0.0806763	0.22313	0.104683	0.0451589	0.141691	0	0.0669668
IbZFP134	0.155791	0.0757331	0.0583576	0.0579188	0.106983	0.201234	0.030566	0.0209545
IbZFP135	1.17566	0.862359	0.512816	0.515575	1.38188	0.72277	0.892418	1.13977
IbZFP136	0.823302	2.75031	0.20427	0.306289	1.09213	6.06508	0.92958	0.413577
IbZFP138	0.208872	0.169866	0.267264	0.192414	0.0710824	0	0.122115	0.0835365
IbZFP139	0	0	0	0	0	0	0	0
IbZFP141	0.853386	0.157905	0.308465	0.3318	0.214825	0.19922	0.302991	0.283025
IbZFP142	0.281841	2.0525	2.23759	2.8211	0.516919	4.65809	3.81995	1.32687
IbZFP144	1.31192	0.945319	0.177179	0	0.295726	0.18055	0.0653708	0.134445
IbZFP145	3.40867	1.16025	0.358238	0.687232	0.257836	0.634662	0.0967117	0
IbZFP147	1.69604	1.6914	1.36806	0.954304	6.01373	34.1188	1.03086	7.15176
IbZFP149	5.22132	4.00681	3.41391	2.68483	1.63422	1.40038	1.00572	0.803981
IbZFP150	7.74249	5.67183	5.05614	1.87309	5.80036	5.76061	3.74786	2.67103
IbZFP151	0	0	0	0	0	0	0	0
IbZFP152	3.97296	2.84009	3.31658	2.83632	2.26571	2.99076	2.66491	1.36237
IbZFP153	9.04309	9.67967	6.67375	7.54572	5.96537	4.99137	8.03363	6.87812
IbZFP155	1.27951	1.44106	1.03668	0.448138	0.49653	0.318082	0.500104	0.0380395
IbZFP156	0.0892379	0.139181	0.229042	0.297557	1.25021	0.91273	1.20397	0.505651
IbZFP157	4.78097	3.0938	4.52203	5.59925	9.52206	6.63451	5.7045	6.70404
IbZFP159	2.99337	1.88218	1.95127	1.19382	0.439912	0.643111	0.291061	0.550783
IbZFP160	0	0	0	0	0	0	0	0
IbZFP161	17.1935	7.75978	10.3532	9.46925	16.5261	5.40042	5.36784	9.22489
IbZFP162	0	0	0	0	0	0	0	0
IbZFP163	7.58206	19.6439	73.3939	205.103	25.9423	26.2384	199.026	175.8
IbZFP164	3.22717	3.04565	2.25494	3.6694	4.53481	2.68881	2.10451	4.34514
IbZFP166	0.250387	0.740449	0.5638	0.761798	0.293686	0.966041	2.68203	2.00867
IbZFP167	38.1103	26.22	17.1478	28.7187	57.0346	29.4103	41.5813	28.3522
IbZFP168	0.111173	0	0.361684	0.264363	0	0.156787	0.158852	0.26363
IbZFP169	0.116056	0.272734	0.148186	0	0.256266	0	0.155732	0.212837
IbZFP170	0.266723	0.293424	0.210475	0.229476	0.136904	0.178276	0.137519	0.123392
IbZFP171	0.506959	0.250926	0.711903	1.93751	0.0453746	0	0	0.0648859
IbZFP173	1.98335	0.71573	1.3916	1.04478	5.21817	2.85967	0.339127	1.25804
IbZFP174	0.677876	0.599145	0.431018	1.21951	0.0957382	1.00136	1.04611	0.232867
IbZFP175	3.70653	3.19894	5.02225	19.2322	6.32318	3.88577	7.26557	10.0034
