# Supplementary material for: Genome-wide identification of the C2H2 zinc finger gene family and expression analysis under salt stress in sweetpotato
Source: Front Plant Sci. 2023 Dec 13;14:1301848. doi: 10.3389/fpls.2023.1301848 (PMC10752007; doi:10.3389/fpls.2023.1301848)
Supplement: Supplementary file 1 [file DataSheet_1.zip › Table 5.xlsx]

## Sheet: Sheet1
Supplementary Table S5. The primers used for qRT-PCR, gene cloning, and vector assembly.
qRT-PCR	sequence		Gene cloning	sequence		GFP vector	sequence
IbZFP8-F	AGAGTTCCAACTCCTGCTGC		IbZFP8-F	CTGCTGCGAAGATTCAAACAAGAG		ZFP8-Kpn1-F	GGGGTACCCCGCCACCATGGAGTTTTCTCAAGA
IbZFP8-R	CCTTGGGGAGCACTTTGAGT		IbZFP8-R	GCTTGCCTTGTGATATTGCCATGT		ZFP8-Xba1-R	GCTCTAGAGTAATGACAGTCCACCAAAGCTGGG
IbZFP43-F	ATCGCACAACAAATTCCGGC		IbZFP43-F	ATGGCGGTGCTAAAGAGGAGCAATA		ZFP43-Kpn1-F	GGGGTACCCCGCCACCATGGCGGTGCTAAAGAG
IbZFP43-R	TGGCTCTTCAAATCCGCCAT		IbZFP43-R	TCAATTTAAGCGAATCTCTGCGGCT		ZFP43-Xba1-R	GCTCTAGAATTTAAGCGAATCTCTGCGGCTAGA
IbZFP105-F	CGCCTCAGGAGCAGTTGTAT		IbZFP105-F	GCTTACTCTGTTTCCCAACTCC		ZFP105-Kpn1-F	GGGGTACCCCGCCACCATGGCAACACTCGACCA
IbZFP105-R	GCGAGGGATTGTTGTTGTCG		IbZFP105-R	ATTATAGATTAAACAGTTGACCTGGC		ZFP105-Xba1-R	GCTCTAGAAACTAGATTAAACAGTTGACCTGGC
IbZFP151-F	AAATCCAGACCCCGATGCAG		IbZFP151-F	GTGTCGTATTACTGCTTCCTTTTC		ZFP151-Kpn1-F	GGGGTACCCCGCCACCATGGGAGGGAAGTGTCC
IbZFP151-R	CCCGCTGAAACCCTTTGTTG		IbZFP151-R	CACAATGATAACTTGATTTGAGGC		ZFP151-Xba1-R	GCTCTAGAACCCATTAACATGAGCTTCGGGCCG
IbZFP165-F	AACTACTTCCACCACCACCG		IbZFP165-F	TTCTTCGCTCTCCCTCCTCAAT		ZFP165-Kpn1-F	GGGGTACCCCGCCACCATGGCGGAGCCCAACAA
IbZFP165-R	GGTGGGGAAACATTTGTGGC		IbZFP165-R	CTCAGCACATTAGCAGGGCAAC		ZFP165-Xba1-R	GCTCTAGACTTTTTAGATGTTCGGAAGCCTCCA
IbZFP167-F	ACCCGGTTTGCAAGATCGAA		IbZFP167-F	TAAAGGGAAAGCAAAAGGGGTT		ZFP167-Kpn1-F	GGGGTACCCCGCCACCATGGGGAAGAAGAAGAA
IbZFP167-R	GTCTCTGCAGTCCTCGAACC		IbZFP167-R	AGCCTACGCCAATCAAATGTGT		ZFP167-Xba1-R	GCTCTAGAAAACGCCATACGCCCGGCCAACCTG
